# Supplementary material for: Risk factors of knee osteoarthritis in Bangladeshi adults: a national survey
Source: BMC Musculoskelet Disord. 2022 Apr 8;23:333. doi: 10.1186/s12891-022-05253-5 (PMC8991964; doi:10.1186/s12891-022-05253-5)
Supplement: Supplementary file 1 — Additional file 1. [file 12891_2022_5253_MOESM1_ESM.xlsx]

## Sheet: Data
ID_No	CaseId	PSU	PSUst	HHst	Eligab_res	HH_age_1	HH_age_2	HH_age_3	Sel_age	Sex	Edu_st	Marit_st	Occup_st	Asst_c7_1	Asst_c7_2	Asst_c7_3	Asst_c7_4	Asst_c7_5	Asst_c7_6	Asst_c7_7	Asst_c7_8	Asst_c7_9	Asst_c7_10	Asst_c7_11	Asst_c7_12	Asst_c7_13	Asst_c7_14	Asst_c7_15	Asst_c7_16	Asst_c7_17	Asst_c7_18	Asst_c8	Phy_act_e1	Phy_act_e2	Phy_act_e3	Met1	MET min wk	PA_Cat	Rhe_fev_f1_0	Rhe_fev_f1_1	Rhe_fev_f1_2	Rhe_fev_f1_3	Rhe_fev_f1_3_1	Rhe_fev_f1_4	Rhe_fev_f1_5_1	Rhe_fev_f1_5_2	Rhe_fev_f1_5_3	Rhe_fev_f1_5_4	Rhe_fev_f1_5_5
401	72227002	227	1	1	1	58	24		58	1	12	2	19	1	1	1	1	1	1	2	1	2	2	2	2	1	1	1	1	1	1	2	3	1	10	8	80	1 to 599	0	1	4	2	2	2	0	0	0	0	0
95	13095089	95	2	2	1	52			52	2	0	3	16	1	2	2	1	2	1	2	1	2	2	2	1	2	1	1	1	1	2	1	3	2	10	8	160	1 to 599	0	2	0	1	2	2	0	0	0	0	0
1173	43376045	376	2	2	1	34			34	2	0	3	16	2	2	2	1	2	2	2	2	2	2	2	1	2	2	1	1	1	2	2	1	7	30	1	210	1 to 599	0	1	365	4	2	2	0	0	0	0	0
1192	43376083	376	2	2	1	52			52	2	0	2	16	2	2	2	1	2	2	2	2	2	2	2	1	2	2	1	1	1	2	1	1	7	30	1	210	1 to 599	0	1	5475	2	2	2	0	0	0	0	0
835	22313070	313	1	1	1	42			42	1	0	2	3	1	2	2	1	2	1	2	2	2	2	2	1	1	1	1	1	1	1	1	1	4	60	1	240	1 to 599	2	2	0	1	2	2	0	0	0	0	0
1176	43376051	376	2	2	1	29			29	2	0	2	16	1	2	2	1	2	1	2	2	2	2	2	1	2	2	1	1	1	2	1	1	7	40	1	280	1 to 599	0	1	6205	4	2	2	0	0	0	0	0
1171	43376041	376	2	2	1	30			30	2	5	2	16	1	2	2	1	2	2	2	2	2	2	2	1	2	2	1	1	1	2	2	1	7	40	1	280	1 to 599	0	1	1	5	2	2	0	0	0	0	0
937	22323074	323	2	1	1	28			28	1	4	2	12	2	2	2	1	2	2	2	2	2	2	1	2	2	2	2	2	1	2	1	1	6	48	1	288	1 to 599	0	1	7	3	2	2	0	0	0	0	0
1957	12306012	306	2	1	1	37			37	1	10	2	1	2	2	2	1	2	2	2	2	2	2	2	1	2	2	1	1	1	2	2	1	2	180	1	360	1 to 599	2	2	0	1	2	2	0	0	0	0	0
1167	43376033	376	2	2	1	42			42	2	4	2	16	2	2	2	1	2	2	2	2	2	2	2	2	2	2	1	1	1	2	1	1	7	60	1	420	1 to 599	0	1	2190	5	2	2	0	1	1	1	0
1170	43376039	376	2	2	1	42			42	2	0	2	16	1	2	2	1	2	2	2	2	2	2	2	1	2	2	1	1	1	2	1	1	7	60	1	420	1 to 599	0	1	30	4	2	2	0	0	0	0	0
1155	43376009	376	2	2	1	25			25	2	6	2	16	1	2	2	1	2	1	2	2	2	2	2	2	2	1	1	1	1	2	2	1	7	60	1	420	1 to 599	0	1	730	2	2	2	0	0	0	0	0
1158	43376015	376	2	2	1	24			27	2	7	2	16	1	2	2	1	2	1	2	2	1	2	2	1	2	1	1	1	1	2	2	1	7	60	1	420	1 to 599	0	1	3860	4	2	2	0	0	0	0	0
1159	43376017	376	2	2	1	32			32	2	0	2	16	2	2	2	1	2	2	2	2	2	2	2	1	2	1	1	1	1	2	2	1	7	60	1	420	1 to 599	0	1	1825	2	2	2	0	0	1	0	0
1183	43376065	376	2	2	1	38			38	2	0	2	16	2	2	2	2	2	2	2	2	2	2	2	2	2	2	2	1	1	2	1	1	7	60	1	420	1 to 599	0	1	900	4	2	2	0	1	0	1	1
711	32297022	297	2	1	1	64			64	1	0	2	1	2	2	2	1	2	2	2	2	2	2	2	2	2	2	2	2	1	2	1	1	5	100	1	500	1 to 599	1	1	2920	4	2	2	0	1	0	1	0
1793	22220086	220	2	1	1	66	25		66	1	0	2	1	1	2	2	1	2	2	2	2	2	2	2	2	2	1	1	1	1	2	1	1	3	180	1	540	1 to 599	2	2	0	1	2	2	0	0	0	0	0
1756	22220012	220	2	1	1	37	20	18	20	1	4	1	1	1	2	2	1	2	2	2	1	2	2	2	2	2	1	1	1	1	1	2	1	3	180	1	540	1 to 599	1	1	2	3	2	2	0	0	0	0	1
1188	43376075	376	2	2	1	60	28		27	2	8	2	16	1	2	2	1	2	1	2	2	2	2	2	1	2	1	1	1	1	2	2	1	7	90	1	630	600 to 3000	0	2	0	1	2	2	0	0	0	0	0
838	22313076	313	1	1	1	57			57	1	12	2	15	1	1	2	1	1	1	2	2	2	2	2	2	1	1	1	1	1	1	3	2	1	180	4	720	600 to 3000	1	1	1460	2	1	2	0	1	1	1	1
1101	42376002	376	2	1	1	32			32	1	0	2	2	1	2	2	1	2	2	2	2	2	2	2	1	2	2	2	1	2	2	1	1	2	360	1	720	600 to 3000	0	2	0	1	2	2	0	0	0	0	0
915	22323030	323	2	1	1	70			70	1	0	2	2	1	2	2	2	2	2	2	2	2	2	2	2	2	2	2	2	1	2	1	3	2	45	8	720	600 to 3000	0	2	0	1	2	2	0	0	0	0	0
415	72227030	227	1	1	1	38	28		38	1	13	2	15	1	1	1	1	1	1	2	1	1	2	2	2	1	1	1	1	1	1	2	1	3	240	1	720	600 to 3000	0	1	1	2	2	2	0	0	0	0	0
509	72229016	229	2	1	1	18			18	1	20	1	17	1	2	2	1	2	2	2	2	2	2	2	1	2	1	2	2	2	2	2	2	4	45	4	720	600 to 3000	2	2	0	1	2	2	0	0	0	0	0
639	32289078	289	1	1	1	56			56	1	3	2	5	1	2	2	1	2	1	2	2	2	2	2	2	2	2	1	2	1	1	1	1	6	120	1	720	600 to 3000	0	1	7	2	2	2	0	0	0	0	1
611	32289022	289	1	1	1	35			35	1	22	2	4	1	2	2	1	2	2	2	2	2	2	2	2	2	2	1	1	1	2	1	1	6	120	1	720	600 to 3000	0	1	7	3	2	2	0	0	0	0	0
1562	12112024	112	2	1	1	55			55	1	5	2	1	1	2	2	1	2	1	2	2	2	2	2	2	2	1	1	1	1	2	1	1	4	210	1	840	600 to 3000	1	1	7	3	2	2	0	0	0	0	0
1870	12270040	270	2	1	1	35			35	1	1	2	1	1	2	2	1	2	1	2	2	2	2	2	2	2	2	1	1	1	2	2	1	7	120	1	840	600 to 3000	2	2	0	1	2	2	0	0	0	0	0
1174	43376047	376	2	2	1	56			56	2	0	2	16	1	2	2	1	2	2	2	2	2	2	2	1	2	2	1	1	1	2	2	1	7	120	1	840	600 to 3000	0	1	1825	4	2	1	1	0	0	0	0
1172	43376043	376	2	2	1	38			38	2	0	2	12	2	2	2	1	2	2	2	2	2	2	2	1	2	2	1	1	1	2	2	1	7	120	1	840	600 to 3000	0	1	60	5	2	2	0	1	1	0	0
1182	43376063	376	2	2	1	30			30	2	5	2	16	2	2	2	1	2	2	2	2	2	2	2	1	2	2	1	1	1	2	1	2	7	30	4	840	600 to 3000	0	1	1825	5	2	2	0	0	0	0	0
1180	43376059	376	2	2	1	22			22	2	7	2	16	1	2	2	1	2	1	2	2	2	2	2	1	2	1	1	1	1	2	1	2	7	30	4	840	600 to 3000	0	2	0	1	2	2	0	0	0	0	0
1179	43376057	376	2	2	1	24			24	2	6	2	16	1	2	2	1	2	2	2	2	2	2	2	1	2	2	2	1	1	2	1	2	7	30	4	840	600 to 3000	0	2	0	1	2	2	0	0	0	0	0
1693	22143086	143	2	1	1	78			78	1	0	3	1	2	2	2	2	2	2	2	2	2	2	2	2	2	2	1	1	1	2	1	1	3	300	1	900	600 to 3000	2	2	0	1	2	2	0	0	0	0	0
741	32297082	297	2	1	1	58	26		58	1	22	2	1	1	2	2	1	2	2	2	2	2	2	2	2	2	2	1	1	1	2	1	1	5	180	1	900	600 to 3000	1	1	1095	4	2	2	0	0	1	0	0
788	33297075	297	2	2	1	72	35		35	2	0	4	3	2	2	2	2	2	2	2	2	2	2	2	2	2	2	1	1	1	2	1	1	5	180	1	900	600 to 3000	2	2	0	1	2	2	0	0	0	0	0
745	32297090	297	2	1	1	47			47	1	0	2	5	1	2	2	1	2	2	2	2	2	2	2	2	2	2	1	1	1	2	1	1	5	180	1	900	600 to 3000	2	2	0	1	2	2	0	0	0	0	0
1658	22143016	143	2	1	1	56	30		56	1	9	2	2	2	2	2	1	2	2	2	2	2	2	2	2	2	2	1	1	1	2	1	1	4	230	1	920	600 to 3000	2	2	0	1	2	2	0	0	0	0	0
646	32289092	289	1	1	1	39			39	1	15	2	15	1	2	2	1	2	1	2	1	2	2	2	2	2	1	1	1	1	1	2	2	2	120	4	960	600 to 3000	0	2	0	1	2	2	0	0	0	0	0
2	12095004	95	2	1	1	57	37	36	57	1	6	2	99	1	2	2	1	2	2	2	2	2	2	2	2	2	2	2	2	1	2	1	3	2	60	8	960	600 to 3000	0	1	7	3	2	2	1	0	0	0	0
1598	12112096	112	2	1	1	65			65	1	0	2	1	1	2	2	1	2	2	2	2	2	2	2	2	2	2	1	1	1	2	1	3	2	60	8	960	600 to 3000	2	2	0	1	2	2	0	0	0	0	0
1561	12112022	112	2	1	1	75	24		75	1	0	2	19	1	2	2	1	2	2	2	2	2	2	2	2	2	2	1	1	1	2	1	3	2	60	8	960	600 to 3000	2	2	0	1	2	2	0	0	0	0	0
1921	11306039	306	2	2	1	40	23		23	2	14	2	17	1	2	2	1	2	1	2	1	1	2	2	1	2	1	1	1	1	1	1	3	2	60	8	960	600 to 3000	2	2	0	1	2	2	0	0	0	0	0
1345	52385090	385	2	1	1	72	42	32	72	1	15	2	19	1	2	2	1	2	1	1	1	1	2	2	2	1	1	1	1	1	1	2	3	2	60	8	960	600 to 3000	2	2	0	1	2	2	0	0	0	0	0
110	12096020	96	1	1	1	82	47	30	82	1	14	2	19	1	2	2	1	1	1	2	1	2	2	2	2	2	1	1	1	1	1	2	3	2	60	8	960	600 to 3000	2	2	0	1	2	2	0	0	0	0	0
925	22323050	323	2	1	1	85	55	50	55	1	0	2	1	1	2	2	1	2	1	2	1	2	2	2	1	2	1	1	1	1	2	1	1	4	240	1	960	600 to 3000	0	1	7	2	2	2	0	0	0	0	0
1660	22143020	143	2	1	1	76			76	1	3	2	2	2	2	2	1	2	2	2	2	2	2	2	2	2	2	2	1	1	2	1	1	4	240	1	960	600 to 3000	2	2	0	1	2	2	0	0	0	0	0
1780	22220060	220	2	1	1	70	32	22	70	1	0	2	1	1	2	2	1	2	1	2	1	2	2	2	2	2	1	1	1	1	1	1	1	4	240	1	960	600 to 3000	2	2	0	1	2	2	0	0	0	0	0
1670	22143040	143	2	1	1	40			40	1	9	2	3	2	2	2	1	2	2	2	2	2	2	2	1	1	2	1	1	1	2	1	1	4	240	1	960	600 to 3000	1	1	7	5	2	2	0	0	0	0	3
438	72227076	227	1	1	1	51			51	1	0	2	5	1	2	2	1	2	1	2	1	2	2	2	2	2	1	1	1	1	1	2	1	7	150	1	1050	600 to 3000	0	2	0	1	2	2	0	0	0	0	0
783	33297065	297	2	2	1	75			75	2	0	2	3	2	2	2	2	2	2	2	2	2	2	2	2	2	2	2	2	1	2	1	1	3	360	1	1080	600 to 3000	2	2	0	1	2	2	0	0	0	0	0
928	22323056	323	2	1	1	48	46		48	1	9	2	12	1	2	2	1	2	1	2	2	2	2	2	1	2	1	1	1	1	1	1	1	3	360	1	1080	600 to 3000	0	2	0	1	2	2	0	0	0	0	0
1305	52385010	385	2	1	1	65	35		65	1	10	2	1	2	2	2	1	2	2	2	2	2	2	2	2	2	1	1	1	1	1	3	1	3	360	1	1080	600 to 3000	2	2	0	1	2	2	0	0	0	0	0
521	72229040	229	2	1	1	19			19	1	11	1	17	1	2	2	1	2	1	2	2	2	2	2	2	2	1	1	1	1	1	2	2	3	90	4	1080	600 to 3000	2	2	0	1	2	2	0	0	0	0	0
1208	52381016	381	1	1	1	18			18	1	11	1	17	1	2	2	1	1	1	2	1	2	2	2	1	1	1	1	1	1	1	3	2	3	90	4	1080	600 to 3000	0	2	0	1	2	2	0	0	0	0	0
1777	22220054	220	2	1	1	75			75	1	0	2	1	1	2	2	2	2	2	2	2	2	2	2	2	2	2	2	1	1	2	1	1	6	180	1	1080	600 to 3000	1	1	7	3	2	2	0	0	0	0	0
1882	12270064	270	2	1	1	40			40	1	0	2	15	1	2	2	2	2	1	2	2	2	2	2	2	2	2	1	1	1	2	1	1	6	180	1	1080	600 to 3000	2	2	0	1	2	2	0	0	0	0	0
717	32297034	297	2	1	1	37			37	1	8	2	15	1	2	2	1	2	1	2	2	1	2	2	1	2	2	1	1	1	2	1	1	6	180	1	1080	600 to 3000	2	2	0	1	2	2	0	0	0	0	0
1855	12270010	270	2	1	1	50	18		50	1	1	2	5	2	2	2	1	2	2	2	2	2	2	2	2	2	2	1	1	1	2	1	1	6	180	1	1080	600 to 3000	2	2	0	1	2	2	0	0	0	0	0
1558	12112016	112	2	1	1	60			60	1	0	2	1	1	2	2	1	2	2	2	2	2	2	2	2	2	1	1	1	1	2	1	1	6	180	1	1080	600 to 3000	2	2	0	1	2	2	0	0	0	0	0
1189	43376077	376	2	2	1	34			34	2	4	2	16	1	2	2	2	2	2	2	2	2	2	2	2	2	2	1	1	1	2	1	2	7	40	4	1120	600 to 3000	0	1	3650	5	2	2	0	1	1	1	1
1200	43376099	376	2	2	1	37			37	2	0	2	16	1	2	2	1	2	1	2	2	2	2	2	1	2	2	1	1	1	2	2	2	7	40	4	1120	600 to 3000	0	1	730	2	2	2	0	0	0	0	0
1199	43376097	376	2	2	1	28			28	2	4	2	16	1	2	2	1	2	2	2	2	2	2	2	1	2	2	2	2	1	2	1	2	7	40	4	1120	600 to 3000	0	2	0	1	2	2	0	0	0	0	0
564	73229027	229	2	2	1	80			80	2	0	3	20	2	2	2	1	2	2	2	2	2	2	2	2	2	2	1	1	1	1	2	3	7	20	8	1120	600 to 3000	2	2	0	1	2	2	0	0	0	0	0
1193	43376085	376	2	2	1	90	38		38	2	0	2	16	1	2	2	1	2	2	2	2	2	2	2	1	2	2	1	1	1	2	1	1	7	165	1	1155	600 to 3000	0	1	300	4	2	2	0	0	0	0	0
900	23313099	313	1	2	1	45	19		19	2	12	1	17	1	2	2	1	2	1	2	2	2	2	2	2	2	2	1	1	1	1	1	3	1	150	8	1200	600 to 3000	2	2	0	1	2	2	0	0	0	0	0
40	12095080	95	2	1	1	57			57	1	0	2	3	1	2	2	1	2	2	2	2	2	2	2	2	2	2	1	1	1	2	1	1	4	300	1	1200	600 to 3000	0	1	7	3	2	2	0	1	0	0	0
1663	22143026	143	2	1	1	65	32	30	30	1	5	1	1	2	2	2	1	2	2	2	2	2	2	2	2	2	1	1	1	1	2	1	1	4	300	1	1200	600 to 3000	2	2	0	1	2	2	0	0	0	0	0
1116	42376032	376	2	1	1	45			45	1	0	2	11	2	2	2	1	2	2	2	2	2	2	2	1	2	2	1	1	1	2	1	1	4	300	1	1200	600 to 3000	0	2	0	1	2	2	0	0	0	0	0
32	12095064	95	2	1	1	70			70	1	5	2	1	1	2	2	1	2	1	2	1	2	2	2	2	2	1	1	1	1	2	2	1	4	300	1	1200	600 to 3000	0	2	0	1	2	2	0	0	0	0	0
1852	12270004	270	2	1	1	47			47	1	1	2	1	2	2	2	1	2	2	2	2	2	2	2	2	2	2	1	1	1	2	1	1	5	240	1	1200	600 to 3000	1	1	7	4	2	2	0	0	0	1	0
35	12095070	95	2	1	1	47			47	1	0	2	1	1	2	2	1	2	2	2	1	2	2	2	2	2	1	1	1	1	2	2	1	5	240	1	1200	600 to 3000	0	1	5	3	2	2	0	0	0	0	0
1671	22143042	143	2	1	1	55	22		55	1	4	2	1	2	2	2	1	2	2	2	2	2	2	2	2	2	2	1	1	1	2	1	1	5	240	1	1200	600 to 3000	2	2	0	1	2	2	0	0	0	0	0
710	32297020	297	2	1	1	60			60	1	0	2	1	2	2	2	2	2	2	2	2	2	2	2	2	2	2	2	2	1	2	1	1	5	240	1	1200	600 to 3000	2	2	0	1	2	2	0	0	0	0	0
1857	12270014	270	2	1	1	48			48	1	0	2	5	2	2	2	1	2	2	2	2	2	2	2	2	2	2	1	1	1	2	1	1	5	240	1	1200	600 to 3000	2	2	0	1	2	2	0	0	0	0	0
1851	12270002	270	2	1	1	54	20		54	1	0	2	1	2	2	2	1	2	2	2	2	2	2	2	1	2	2	1	2	1	2	1	1	5	240	1	1200	600 to 3000	2	2	0	1	2	2	0	0	0	0	0
622	32289044	289	1	1	1	42			42	1	0	2	5	1	2	2	2	2	2	2	2	2	2	2	2	2	2	2	1	1	2	1	1	5	240	1	1200	600 to 3000	0	2	0	1	2	2	0	0	0	0	0
911	22323022	323	2	1	1	30			30	1	0	2	15	2	2	2	2	2	2	2	2	2	2	2	2	2	2	2	2	2	2	1	1	7	180	1	1260	600 to 3000	0	1	7	3	2	2	0	0	0	0	0
501	72229002	229	2	1	1	53			53	1	3	2	20	1	1	2	1	2	1	2	1	1	2	2	2	2	1	1	1	1	1	3	1	7	180	1	1260	600 to 3000	1	1	180	2	2	2	0	0	0	0	0
649	32289098	289	1	1	1	40			40	1	5	2	15	1	2	2	1	2	1	2	2	2	2	2	1	2	1	1	1	1	2	1	1	7	180	1	1260	600 to 3000	0	2	0	1	2	2	0	0	0	0	0
1194	43376087	376	2	2	1	44			44	2	0	2	16	1	2	2	1	2	1	2	2	1	2	2	1	2	1	1	1	1	2	2	1	7	180	1	1260	600 to 3000	0	1	1460	5	2	2	0	0	0	0	0
1203	52381006	381	1	2	1	72	20		72	1	15	2	19	1	2	2	1	2	2	1	2	2	2	2	2	2	1	1	1	1	1	2	3	2	80	8	1280	600 to 3000	0	1	730	4	2	2	0	0	0	1	1
770	33297039	297	2	2	1	45			45	2	0	2	3	2	2	2	2	2	2	2	2	2	2	2	2	2	2	2	2	1	2	1	1	4	320	1	1280	600 to 3000	1	1	365	4	2	2	0	0	0	0	0
784	33297067	297	2	2	1	48			48	2	0	2	3	2	2	2	2	2	2	2	2	2	2	2	2	2	2	2	1	1	2	1	1	3	430	1	1290	600 to 3000	2	2	0	1	2	2	0	0	0	0	0
730	32297060	297	2	1	1	68			68	1	0	2	5	2	2	2	2	2	2	2	2	2	2	2	2	2	2	2	1	1	2	1	1	3	480	1	1440	600 to 3000	1	1	2920	3	2	2	0	1	1	1	1
924	22323048	323	2	1	1	55	27	24	55	1	0	2	1	2	2	2	1	2	2	2	2	2	2	2	1	2	2	1	1	1	2	1	1	3	480	1	1440	600 to 3000	0	1	7	4	2	2	0	0	0	0	1
535	72229068	229	2	1	1	48			50	1	10	2	13	1	2	2	1	1	1	1	1	2	2	2	2	2	1	1	1	1	2	2	2	3	120	4	1440	600 to 3000	2	2	0	1	2	2	0	0	0	0	0
918	22323036	323	2	1	1	60	22	20	20	1	11	1	17	1	2	2	1	2	2	2	2	2	2	2	1	2	2	1	1	1	2	2	2	3	120	4	1440	600 to 3000	0	1	7	3	2	2	0	0	0	0	0
1932	11306061	306	2	2	1	75	50	27	75	2	0	3	19	1	2	2	1	2	2	2	2	2	2	2	2	2	2	1	1	1	2	1	3	3	60	8	1440	600 to 3000	1	1	5	2	2	2	0	0	0	0	0
1204	52381008	381	1	1	1	74	20		20	1	2	2	19	1	2	2	2	2	2	2	2	2	2	2	2	2	2	1	1	1	2	1	3	3	60	8	1440	600 to 3000	0	1	10954	2	2	2	0	1	0	1	1
419	72227038	227	1	1	1	56	22		56	1	13	2	15	1	1	2	1	2	1	2	1	1	2	2	1	2	1	1	1	1	1	2	3	3	60	8	1440	600 to 3000	0	2	0	1	2	2	0	0	0	0	0
148	12096096	96	1	1	1	86	56		86	1	3	2	19	1	2	2	1	2	1	2	2	2	2	2	2	2	1	1	1	1	2	2	3	3	60	8	1440	600 to 3000	2	2	0	1	2	2	0	0	0	0	0
1560	12112020	112	2	1	1	61	30		61	1	0	2	19	1	2	2	1	2	2	2	2	2	2	2	2	2	2	1	1	1	1	1	3	3	60	8	1440	600 to 3000	1	1	7	3	2	2	0	0	0	0	0
13	12095026	95	2	1	1	61	26		61	1	4	2	2	1	2	2	1	1	1	2	2	2	2	2	2	2	1	1	1	1	1	2	1	4	360	1	1440	600 to 3000	0	1	5	3	2	2	0	1	0	0	0
749	32297098	297	2	1	1	24			24	1	6	2	15	2	2	2	1	2	2	2	2	2	2	2	1	2	2	1	1	1	2	1	1	4	360	1	1440	600 to 3000	2	2	0	1	2	2	0	0	0	0	0
1338	52385076	385	2	1	1	86	40	35	35	1	12	2	1	1	2	2	1	2	1	1	2	2	2	2	2	2	2	1	1	1	1	1	1	4	360	1	1440	600 to 3000	2	2	0	1	2	2	0	0	0	0	0
61	13095021	95	2	2	1	46			46	2	0	2	3	1	2	2	1	2	2	2	2	2	2	2	2	2	1	1	1	1	2	1	1	4	360	1	1440	600 to 3000	0	1	7	4	2	2	0	0	0	0	0
721	32297042	297	2	1	1	26			26	1	8	2	7	1	2	2	1	2	2	2	2	2	2	2	1	2	2	1	1	1	1	1	1	6	240	1	1440	600 to 3000	2	2	0	1	2	2	0	0	0	0	0
617	32289034	289	1	1	1	43			43	1	5	2	4	1	2	2	1	1	1	2	2	2	2	2	1	2	1	1	1	1	2	1	1	6	240	1	1440	600 to 3000	0	2	0	1	2	2	0	0	0	0	0
1006	42371012	371	1	1	1	30			30	1	1	2	5	1	2	2	1	2	2	2	2	2	2	2	2	2	2	1	2	1	2	1	1	6	240	1	1440	600 to 3000	2	2	0	1	2	2	0	0	0	0	0
1680	22143060	143	2	1	1	42			42	1	0	2	20	2	2	2	1	2	2	2	2	2	2	2	2	2	2	1	1	1	2	1	1	6	240	1	1440	600 to 3000	2	2	0	1	2	2	0	0	0	0	0
1897	12270094	270	2	1	1		36		36	1	1	2	3	1	2	2	1	2	1	2	2	2	2	2	2	2	2	1	1	1	2	1	1	6	240	1	1440	600 to 3000	2	2	0	1	2	2	0	0	0	0	0
1856	12270012	270	2	1	1	34			34	1	3	2	5	1	2	2	1	2	1	2	2	2	2	2	1	2	2	1	1	1	2	1	1	6	240	1	1440	600 to 3000	2	2	0	1	2	2	0	0	0	0	0
513	72229024	229	2	1	1	36			38	1	10	2	15	1	1	2	1	2	1	2	1	1	2	2	1	2	1	1	1	1	1	2	1	6	240	1	1440	600 to 3000	2	2	0	1	2	2	0	0	0	0	0
1241	52381082	381	1	1	1	70	42		70	1	9	2	19	1	1	2	1	2	1	2	1	1	2	1	2	1	1	1	1	1	2	3	3	6	30	8	1440	600 to 3000	0	2	0	1	2	2	0	0	0	0	0
20	12095040	95	2	1	1	32			32	1	0	2	5	1	2	2	1	2	1	2	2	2	2	2	2	2	1	1	1	1	2	1	1	5	300	1	1500	600 to 3000	0	1	4	3	2	2	0	0	0	0	0
12	12095024	95	2	1	1	51	20		51	1	0	2	5	1	2	2	1	2	2	2	2	2	2	2	2	2	2	2	1	1	2	1	1	5	300	1	1500	600 to 3000	0	1	5	3	2	2	0	0	0	1	0
608	32289016	289	1	1	1	32			32	1	15	2	15	1	2	2	1	2	1	2	1	1	2	2	1	2	1	1	1	1	1	2	1	5	300	1	1500	600 to 3000	0	2	0	1	2	2	0	0	0	0	0
541	72229080	229	2	1	1	33			33	1	5	2	4	1	2	2	1	2	2	2	2	2	2	2	2	2	2	1	1	1	1	1	1	5	300	1	1500	600 to 3000	2	2	0	1	2	2	0	0	0	0	0
398	63179095	179	2	2	1	45			45	2	0	2	16	2	2	2	2	2	2	2	2	2	2	2	2	2	2	2	2	1	2	1	1	5	300	1	1500	600 to 3000	2	2	0	1	2	2	0	0	0	0	0
1770	22220040	220	2	1	1	19			19	1	7	1	4	1	2	2	1	2	2	2	2	2	2	2	2	2	2	1	1	1	2	1	1	5	300	1	1500	600 to 3000	2	2	0	1	2	2	0	0	0	0	0
1655	22143010	143	2	1	1	42			42	1	0	2	2	2	2	2	1	2	2	2	2	2	2	2	2	2	1	1	1	1	2	1	1	5	300	1	1500	600 to 3000	2	2	0	1	2	2	0	0	0	0	0
1936	11306069	306	2	2	1	30			30	2	8	2	20	1	2	2	1	2	2	2	2	2	2	2	2	1	2	1	1	1	1	1	2	4	100	4	1600	600 to 3000	2	2	0	1	2	2	0	0	0	0	0
804	22313008	313	1	1	1	35			35	1	12	2	3	1	2	2	1	2	1	2	2	2	2	2	1	2	1	1	1	1	1	3	1	3	540	1	1620	600 to 3000	2	2	0	1	2	2	0	0	0	0	0
1682	22143064	143	2	1	1	50			50	1	0	2	2	2	2	2	1	2	2	2	2	2	2	2	2	2	1	1	1	1	2	1	1	4	420	1	1680	600 to 3000	2	2	0	1	2	2	0	0	0	0	0
1662	22143024	143	2	1	1	28			28	1	0	2	5	2	2	2	1	2	2	2	2	2	2	2	2	2	2	2	1	1	2	1	1	4	420	1	1680	600 to 3000	2	2	0	1	2	2	0	0	0	0	0
786	33297071	297	2	2	1	45			45	2	0	2	3	1	2	2	1	2	2	2	2	2	2	2	2	2	2	1	1	1	2	1	1	4	420	1	1680	600 to 3000	2	2	0	1	2	2	0	0	0	0	0
1975	12306050	306	2	1	1	48			48	1	12	2	1	1	2	2	1	2	1	2	2	2	2	2	2	2	2	1	1	1	1	2	1	7	240	1	1680	600 to 3000	1	1	7	4	1	1	0	0	0	0	0
1871	12270042	270	2	1	1	43	18		43	1	0	2	1	2	2	2	1	2	2	2	2	2	2	2	2	2	2	1	1	1	1	1	1	7	240	1	1680	600 to 3000	2	2	0	1	2	2	0	0	0	0	0
1574	12112048	112	2	1	1	65	19		65	1	6	2	1	1	2	2	1	2	2	2	2	2	2	2	2	2	2	1	1	1	2	1	1	7	240	1	1680	600 to 3000	2	2	0	1	2	2	0	0	0	0	0
1875	12270050	270	2	1	1	52	19		52	1	1	2	1	1	2	2	1	2	1	2	2	2	2	2	2	2	2	1	1	1	2	1	1	7	240	1	1680	600 to 3000	2	2	0	1	2	2	0	0	0	0	0
528	72229054	229	2	1	1	33			33	1	10	2	1	1	1	2	1	2	1	1	1	2	2	2	2	2	1	1	1	1	1	2	1	7	240	1	1680	600 to 3000	2	2	0	1	2	2	0	0	0	0	0
1164	43376027	376	2	2	1	36			36	2	2	2	16	1	2	2	1	2	1	2	1	1	2	2	1	2	1	1	1	1	2	2	1	7	240	1	1680	600 to 3000	0	1	4015	4	2	2	0	0	0	0	0
1175	43376049	376	2	2	1	65	32		32	2	0	2	16	2	2	2	1	2	2	2	2	2	2	2	1	2	2	1	1	1	2	1	2	7	60	4	1680	600 to 3000	0	1	730	4	2	2	0	0	0	0	0
1169	43376037	376	2	2	1	50	19		20	2	7	2	16	2	2	2	2	2	2	2	2	2	2	2	2	2	2	2	1	1	2	1	2	7	60	4	1680	600 to 3000	0	1	16	5	2	2	0	0	0	0	0
1191	43376081	376	2	2	1	32			32	2	5	2	16	1	2	2	1	2	1	2	2	2	2	2	1	2	2	1	1	1	2	2	2	7	60	4	1680	600 to 3000	0	1	240	2	2	2	0	0	0	0	0
428	72227056	227	1	1	1	20			20	1	13	1	17	1	2	1	1	1	1	2	1	2	2	2	2	2	1	1	1	1	1	3	2	7	60	4	1680	600 to 3000	0	2	0	1	2	2	0	0	0	0	0
385	63179067	179	2	2	1	70			70	2	0	3	19	2	2	2	1	2	2	2	2	2	2	2	2	2	2	1	1	1	2	1	3	7	30	8	1680	600 to 3000	1	1	7	4	1	2	0	1	1	1	1
536	72229070	229	2	1	1	26			26	1	4	1	18	1	1	2	1	2	1	2	1	2	2	2	2	1	1	1	1	1	1	3	3	7	30	8	1680	600 to 3000	2	2	0	1	2	2	0	0	0	0	0
543	72229084	229	2	1	1	75	30		75	1	5	2	19	1	2	2	1	2	1	2	2	2	2	2	2	2	1	1	1	1	1	1	3	7	30	8	1680	600 to 3000	2	2	0	1	2	2	0	0	0	0	0
938	22323076	323	2	1	1	80	19		80	1	0	2	19	2	2	2	1	2	2	2	2	2	2	2	2	1	1	1	1	1	1	1	3	7	30	8	1680	600 to 3000	0	2	0	1	2	2	0	0	0	0	0
1461	22006024	6	1	1	1	105			105	1	0	2	19	1	2	2	1	2	2	2	2	2	2	2	2	2	2	2	1	1	2	1	3	7	30	8	1680	600 to 3000	2	2	0	1	2	2	0	0	0	0	0
1531	11112061	112	2	2	1	90	60	52	90	2	0	3	19	1	2	2	1	2	1	2	1	2	2	2	2	2	2	1	1	1	2	1	3	7	30	8	1680	600 to 3000	2	2	0	1	2	2	0	0	0	0	0
420	72227040	227	1	1	1	65	22		65	1	7	2	19	1	2	2	1	2	1	2	2	2	2	2	2	2	2	1	1	1	1	2	3	7	30	8	1680	600 to 3000	0	2	0	1	2	2	0	0	0	0	0
1197	43376093	376	2	2	1	34	19		19	2	13	2	16	1	2	2	1	2	1	2	2	2	2	2	1	2	1	1	1	1	2	2	3	7	30	8	1680	600 to 3000	0	2	0	1	2	2	0	0	0	0	0
759	33297017	297	2	2	1	26			26	2	5	2	3	2	2	2	1	2	2	2	2	2	2	2	2	1	2	1	2	1	2	1	1	5	340	1	1700	600 to 3000	2	2	0	1	2	2	0	0	0	0	0
1765	22220030	220	2	1	1	25			25	1	0	2	5	1	2	2	1	2	1	2	2	2	2	2	2	2	1	1	1	1	2	1	1	4	440	1	1760	600 to 3000	2	1	5	3	2	2	0	0	0	0	0
1772	22220044	220	2	1	1	28			28	1	9	2	13	1	2	2	1	2	2	2	2	2	2	2	2	2	2	1	1	1	2	1	1	3	600	1	1800	600 to 3000	2	2	0	1	2	2	0	0	0	0	0
1495	22006092	6	1	1	1	35			35	1	0	2	3	1	2	2	1	2	2	2	2	2	2	2	2	2	2	2	2	1	2	1	1	3	600	1	1800	600 to 3000	2	2	0	1	2	2	0	0	0	0	0
648	32289096	289	1	1	1	48			48	1	9	2	13	1	2	2	1	2	1	2	1	2	2	2	2	2	1	1	1	1	1	1	1	5	360	1	1800	600 to 3000	0	1	4	3	2	2	0	1	1	0	1
716	32297032	297	2	1	1	50			50	1	5	2	15	1	2	2	1	2	1	2	2	2	2	2	2	2	1	1	2	1	2	1	1	5	360	1	1800	600 to 3000	2	2	0	1	2	2	0	0	0	0	0
48	12095096	95	2	1	1	47			47	1	0	2	3	1	2	2	1	2	2	2	2	2	2	2	2	2	1	2	2	1	2	1	1	5	360	1	1800	600 to 3000	0	2	0	1	2	2	0	0	0	0	0
43	12095086	95	2	1	1	57			57	1	0	2	3	1	2	2	1	2	1	2	2	2	2	2	2	2	2	2	2	1	2	1	1	5	360	1	1800	600 to 3000	0	2	0	1	2	2	0	0	0	0	0
1585	12112070	112	2	1	1	53			53	1	0	2	1	1	2	2	1	2	2	2	2	2	2	2	2	2	2	1	1	1	2	1	1	5	360	1	1800	600 to 3000	2	2	0	1	2	2	0	0	0	0	0
2000	12306100	306	2	1	1	38			38	1	0	2	1	2	2	2	1	2	2	2	2	2	2	2	2	2	2	1	1	1	2	1	1	5	360	1	1800	600 to 3000	2	2	0	1	2	2	0	0	0	0	0
1329	52385058	385	2	1	1	42	32		42	1	10	2	15	1	2	2	1	2	1	2	2	2	2	2	1	2	1	1	1	1	1	2	1	5	360	1	1800	600 to 3000	2	2	0	1	2	2	0	0	0	0	0
448	72227096	227	1	1	1	70	34		70	1	10	2	19	1	1	2	1	2	1	2	2	2	2	2	2	2	1	1	1	1	1	3	2	5	90	4	1800	600 to 3000	0	2	0	1	2	2	0	0	0	0	0
1137	42376074	376	2	1	1	42			42	1	0	2	1	1	2	2	1	2	2	2	2	2	2	2	1	2	1	1	1	1	2	1	1	6	300	1	1800	600 to 3000	0	1	1825	3	2	2	0	0	0	0	0
1990	12306080	306	2	1	1	55			55	1	3	2	5	1	2	2	1	2	1	2	1	2	2	2	1	2	1	1	1	1	1	1	1	6	300	1	1800	600 to 3000	2	2	0	1	2	2	0	0	0	0	0
1473	22006048	6	1	1	1	37			37	1	0	2	5	1	2	2	1	2	2	2	2	2	2	2	2	2	1	1	1	1	2	1	1	6	300	1	1800	600 to 3000	2	2	0	1	2	2	0	0	0	0	0
1886	12270072	270	2	1	1	52	20		52	1	0	2	5	1	2	2	1	2	2	2	2	2	2	2	2	2	2	1	1	1	2	2	1	6	300	1	1800	600 to 3000	2	2	0	1	2	2	0	0	0	0	0
116	12096032	96	1	1	1	38			38	1	5	2	15	1	2	2	1	2	1	2	1	2	2	2	1	2	1	1	1	1	2	2	1	6	300	1	1800	600 to 3000	2	2	0	1	2	2	0	0	0	0	0
1452	22006004	6	1	1	1	55	19		55	1	2	5	1	2	2	1	2	1	2	1	2	2	2	2	2	2	2	1	1	1	2	3	1	6	300	1	1800	600 to 3000	1	1	7	3	2	2	0	0	0	0	0
1677	22143054	143	2	1	1	52			52	1	0	2	2	2	2	2	1	2	2	2	2	2	2	2	2	2	1	2	1	1	2	1	1	5	380	1	1900	600 to 3000	2	2	0	1	2	2	0	0	0	0	0
1760	22220020	220	2	1	1	57	30	25	57	1	2	2	1	1	2	2	1	2	1	2	1	2	2	2	2	1	1	1	1	1	1	1	1	5	380	1	1900	600 to 3000	2	2	0	1	2	2	0	0	0	0	0
762	33297023	297	2	2	1	32			32	2	2	3	3	1	2	2	1	2	1	2	2	2	2	2	2	2	2	1	2	1	2	1	1	5	380	1	1900	600 to 3000	2	2	0	1	2	2	0	0	0	0	0
1325	52385050	385	2	1	1	65			65	1	12	2	19	1	2	2	1	2	1	2	1	2	2	2	2	2	1	1	1	1	1	3	3	2	120	8	1920	600 to 3000	2	2	0	1	2	2	0	0	0	0	0
492	73227083	227	1	2	1	47	21		21	2	15	1	17	1	2	2	1	2	2	2	2	2	2	2	2	2	1	1	1	1	2	2	3	3	80	8	1920	600 to 3000	0	2	0	1	2	2	0	0	0	0	0
1117	42376034	376	2	1	1	35			35	1	6	2	1	1	2	2	1	2	2	2	2	2	2	2	1	2	2	1	1	1	1	1	1	4	480	1	1920	600 to 3000	0	1	3650	4	2	2	0	0	0	0	0
522	72229042	229	2	1	1	36			36	1	8	2	4	1	2	2	1	2	1	2	2	2	2	2	2	2	1	1	1	1	1	1	1	4	480	1	1920	600 to 3000	2	2	0	1	2	2	0	0	0	0	0
708	32297016	297	2	1	1	67	25		67	1	3	2	3	2	2	2	2	2	2	2	2	2	2	2	2	2	2	1	1	1	2	1	1	4	480	1	1920	600 to 3000	2	2	0	1	2	2	0	0	0	0	0
763	33297025	297	2	2	1	40			40	2	0	2	3	2	2	2	1	2	2	2	2	2	2	2	2	2	2	2	2	1	2	1	1	4	480	1	1920	600 to 3000	2	2	0	1	2	2	0	0	0	0	0
753	33297005	297	2	2	1	35			35	2	0	2	3	2	2	2	1	2	2	2	2	2	2	2	2	2	2	1	1	1	2	1	1	4	480	1	1920	600 to 3000	2	2	0	1	2	2	0	0	0	0	0
701	32297002	297	2	1	1	28			28	1	1	2	1	2	2	2	1	2	2	2	2	2	2	2	2	2	2	1	1	1	2	1	1	4	480	1	1920	600 to 3000	2	2	0	1	2	2	0	0	0	0	0
1895	12270090	270	2	1	1	54	26	18	54	1	0	2	3	2	2	2	2	2	2	2	2	2	2	2	2	2	2	1	1	1	2	1	1	4	480	1	1920	600 to 3000	2	2	0	1	2	2	0	0	0	0	0
1555	12112010	112	2	1	1	52			52	1	0	2	3	1	2	2	1	2	2	2	2	2	2	2	1	2	2	1	1	1	2	1	1	4	480	1	1920	600 to 3000	2	2	0	1	2	2	0	0	0	0	0
728	32297056	297	2	1	1	24			24	1	8	2	1	2	2	2	1	2	2	2	2	2	2	2	2	2	1	1	1	1	2	1	1	4	480	1	1920	600 to 3000	2	2	0	1	2	2	0	0	0	0	0
537	72229072	229	2	1	1	49			49	1	3	2	3	2	2	2	2	2	2	2	2	2	2	2	2	2	2	2	2	1	2	2	1	4	480	1	1920	600 to 3000	2	2	0	1	2	2	0	0	0	0	0
778	33297055	297	2	2	1	47			47	2	0	2	3	2	2	2	1	2	2	2	2	2	2	2	2	2	2	2	1	1	2	1	1	4	480	1	1920	600 to 3000	1	1	548	5	1	2	0	0	0	3	0
1313	52385026	385	2	1	1	61			61	1	5	2	15	1	2	2	1	2	1	2	2	2	2	2	2	2	2	1	1	1	2	1	1	4	480	1	1920	600 to 3000	1	1	1095	5	2	2	0	0	0	0	0
1237	52381074	381	1	1	1	21			21	1	12	1	17	1	2	2	1	2	1	2	2	2	2	2	2	2	1	1	1	1	1	1	2	4	120	4	1920	600 to 3000	0	2	0	1	2	2	0	0	0	0	0
833	22313066	313	1	1	1	45			45	1	5	2	3	1	2	2	1	2	1	2	2	2	2	2	1	2	1	1	1	1	2	1	2	4	120	4	1920	600 to 3000	2	2	0	1	2	2	0	0	0	0	0
997	23323095	323	2	2	1	37			37	2	0	2	20	2	2	2	1	2	2	2	2	2	2	2	2	2	2	1	1	1	2	1	2	4	120	4	1920	600 to 3000	0	2	0	1	2	2	0	0	0	0	0
1508	11112015	112	2	2	1	63			63	2	0	3	16	1	2	2	1	2	1	2	1	1	2	2	2	2	2	1	1	1	1	1	3	4	60	8	1920	600 to 3000	2	2	0	1	2	2	0	0	0	0	0
612	32289024	289	1	1	1	21			21	1	2	2	4	1	2	2	1	2	2	2	2	2	2	2	2	2	2	2	1	1	2	1	1	6	320	1	1920	600 to 3000	0	2	0	1	2	2	0	0	0	0	0
750	32297100	297	2	1	1	36			36	1	9	2	4	1	2	2	1	2	2	2	2	2	2	2	1	2	2	1	1	1	2	1	1	5	400	1	2000	600 to 3000	2	2	0	1	2	2	0	0	0	0	0
949	22323098	323	2	1	1	55			55	1	9	2	1	1	2	2	1	2	2	2	2	2	2	2	1	2	1	1	1	1	2	1	1	5	420	1	2100	600 to 3000	0	2	0	1	2	2	0	0	0	0	0
738	32297076	297	2	1	1	36			36	1	6	2	4	1	2	2	1	2	1	2	2	2	2	2	2	2	1	1	1	1	2	1	1	5	420	1	2100	600 to 3000	2	2	0	1	2	2	0	0	0	0	0
46	12095092	95	2	1	1	35			35	1	0	2	3	1	2	2	1	2	2	2	2	2	2	2	2	2	1	1	1	1	2	1	1	5	420	1	2100	600 to 3000	0	2	0	1	2	2	0	0	0	0	0
1028	42371056	371	1	1	1	52			52	1	12	2	7	1	2	2	1	2	1	2	2	2	2	2	1	1	1	1	1	1	2	3	1	5	420	1	2100	600 to 3000	1	1	15	2	2	2	0	0	0	0	0
1553	12112006	112	2	1	1	52			52	1	0	2	3	2	2	2	2	2	2	2	2	2	2	2	2	2	1	1	1	1	2	1	1	5	420	1	2100	600 to 3000	1	1	7	4	1	2	0	0	1	0	0
1041	42371082	371	1	1	1	34			34	1	9	2	13	1	2	2	1	2	1	2	2	2	2	2	1	2	1	1	1	1	1	1	1	5	420	1	2100	600 to 3000	2	2	0	1	2	2	0	0	0	0	0
1451	22006002	6	1	1	1	25			25	1	8	2	5	1	2	2	1	2	1	2	1	2	2	2	2	2	2	1	1	1	2	2	1	6	350	1	2100	600 to 3000	2	2	0	1	2	2	0	0	0	0	0
439	72227078	227	1	1	1	48			43	1	0	2	5	1	2	2	1	2	2	2	2	2	2	2	2	2	2	2	2	1	2	2	1	7	300	1	2100	600 to 3000	0	2	0	1	2	2	0	0	0	0	0
1118	42376036	376	2	1	1	35			35	1	7	2	1	1	2	2	1	2	1	2	2	2	2	2	1	2	2	1	1	1	2	1	1	7	300	1	2100	600 to 3000	0	1	730	2	2	2	1	0	0	0	0
434	72227068	227	1	1	1	48			43	1	0	2	5	1	2	2	1	2	2	2	2	2	2	2	2	2	2	2	2	1	2	2	1	7	300	1	2100	600 to 3000	0	2	0	1	2	2	0	0	0	0	0
947	22323094	323	2	1	1	58			58	1	3	2	1	1	2	2	1	2	1	2	1	1	2	2	1	2	1	1	1	1	1	1	1	7	300	1	2100	600 to 3000	0	1	7	2	2	2	0	1	1	0	0
1976	12306052	306	2	1	1	38			38	1	8	2	1	1	2	2	1	2	1	2	1	1	2	2	1	1	2	1	1	1	1	1	1	7	300	1	2100	600 to 3000	2	2	0	1	2	2	0	0	0	0	0
714	32297028	297	2	1	1	38			38	1	9	2	4	1	2	2	1	1	1	2	2	2	2	2	1	1	1	1	1	1	2	1	1	7	300	1	2100	600 to 3000	2	2	0	1	2	2	0	0	0	0	0
1988	12306076	306	2	1	1	35			35	1	0	2	3	1	2	2	1	2	1	2	2	2	2	2	2	2	2	1	1	1	1	1	1	7	300	1	2100	600 to 3000	2	2	0	1	2	2	0	0	0	0	0
1899	12270098	270	2	1	1	60			60	1	0	2	1	1	2	1	2	2	2	2	2	2	2	2	2	2	2	1	1	1	2	1	1	7	300	1	2100	600 to 3000	2	2	0	1	2	2	0	0	0	0	0
1881	12270062	270	2	1	1	27			27	1	4	2	1	1	2	2	2	1	2	2	2	2	2	2	2	2	2	1	1	1	2	1	1	7	300	1	2100	600 to 3000	2	2	0	1	2	2	0	0	0	0	0
1139	42376078	376	2	1	1	42			42	1	8	2	1	1	2	2	1	2	1	2	2	2	2	2	1	1	2	1	1	1	2	1	1	7	300	1	2100	600 to 3000	0	2	0	1	2	2	0	0	0	0	0
1589	12112078	112	2	1	1	44			44	1	0	2	1	1	2	2	1	2	2	2	2	2	2	2	2	2	1	1	1	1	2	1	1	7	300	1	2100	600 to 3000	1	1	7	2	2	2	0	0	0	0	0
619	32289038	289	1	1	1	56	25		56	1	3	2	7	1	2	2	1	2	1	2	2	2	2	2	1	2	1	1	1	1	1	1	1	7	300	1	2100	600 to 3000	0	2	0	1	2	2	0	0	0	0	0
1142	42376084	376	2	1	1	45			45	1	3	2	2	1	2	2	1	2	2	2	2	2	2	2	1	1	2	1	1	1	2	1	1	7	300	1	2100	600 to 3000	0	2	0	1	2	2	0	0	0	0	0
1036	42371072	371	1	1	1	50	18		50	1	1	2	5	1	2	2	1	2	1	2	2	2	2	2	1	2	2	1	1	1	2	2	1	7	300	1	2100	600 to 3000	2	2	0	1	2	2	0	0	0	0	0
1115	42376030	376	2	1	1	34			34	1	5	2	1	1	2	2	1	2	1	2	2	2	2	2	1	2	2	1	1	1	2	3	1	7	300	1	2100	600 to 3000	0	2	0	1	2	2	0	0	0	0	0
525	72229048	229	2	1	1	65	21		65	1	0	2	1	1	1	2	1	2	1	2	1	2	2	2	2	2	1	1	1	1	2	3	1	7	300	1	2100	600 to 3000	2	2	0	1	2	2	0	0	0	0	0
1877	12270054	270	2	1	1	38			38	1	0	2	3	1	2	2	1	2	2	2	2	2	2	2	2	2	2	1	1	1	2	1	1	3	720	1	2160	600 to 3000	2	2	0	1	2	2	0	0	0	0	0
1522	11112043	112	2	2	1	63			63	2	0	2	20	1	2	2	1	2	2	2	2	2	2	2	2	2	2	2	2	1	2	1	2	3	180	4	2160	600 to 3000	1	1	7	3	1	2	0	0	0	0	0
305	62179010	179	2	1	1	75	21		75	1	4	2	1	1	2	2	2	1	2	1	2	2	2	2	1	2	1	1	1	1	1	2	2	3	180	4	2160	600 to 3000	1	1	5	2	2	2	0	0	0	0	0
1688	22143076	143	2	1	1	59	27	25	25	1	12	2	1	2	2	2	1	2	1	1	2	2	2	2	1	2	1	1	1	1	2	2	2	3	180	4	2160	600 to 3000	2	2	0	1	2	2	0	0	0	0	0
206	62165012	165	1	1	1	50	24		50	1	14	2	17	1	2	2	2	1	1	2	1	1	2	2	1	2	1	1	1	1	1	2	2	3	180	4	2160	600 to 3000	0	2	2	1	2	2	0	0	0	0	0
1315	52385030	385	2	1	1	85	36		85	1	10	2	19	1	2	2	1	2	1	1	2	2	2	2	2	2	1	1	1	1	1	1	3	3	90	8	2160	600 to 3000	2	2	0	1	2	2	0	0	0	0	0
1324	52385048	385	2	1	1	67			67	1	10	2	19	1	1	2	1	2	1	2	1	1	2	2	2	2	1	1	1	1	1	3	3	3	90	8	2160	600 to 3000	2	2	0	1	2	2	0	0	0	0	0
538	72229074	229	2	1	1	90	47		90	1	8	3	19	1	2	2	1	2	1	2	1	2	2	2	2	2	1	1	1	1	1	3	3	3	90	8	2160	600 to 3000	2	2	0	1	2	2	0	0	0	0	0
1240	52381080	381	1	1	1	40	35	19	40	1	0	2	15	1	2	2	1	2	2	2	2	2	2	2	1	1	1	1	1	1	2	1	1	4	540	1	2160	600 to 3000	0	2	0	1	2	2	0	0	0	0	0
1003	42371006	371	1	1	1	60	35		60	1	2	2	5	1	2	2	1	1	1	2	2	2	2	2	1	1	2	1	1	1	2	3	1	6	360	1	2160	600 to 3000	1	1	365	3	1	1	0	0	0	0	0
45	12095090	95	2	1	1	50			50	1	5	2	5	1	2	2	1	2	1	2	2	2	2	2	2	2	1	1	1	1	2	1	1	6	360	1	2160	600 to 3000	0	1	5	3	2	2	0	0	0	0	0
14	12095028	95	2	1	1	40			40	1	0	2	5	1	2	2	1	2	2	2	2	2	2	2	1	2	1	1	1	1	2	1	1	6	360	1	2160	600 to 3000	0	1	4	2	2	1	0	0	0	0	0
638	32289076	289	1	1	1	28			28	1	0	2	3	1	2	2	1	2	2	2	2	2	2	2	2	2	2	1	1	1	2	1	1	6	360	1	2160	600 to 3000	0	2	0	1	2	2	0	0	0	0	0
5	12095010	95	2	1	1	28			28	1	2	2	5	1	2	2	1	2	1	2	2	2	2	2	2	2	1	1	1	1	2	1	1	6	360	1	2160	600 to 3000	0	2	0	1	2	2	0	0	0	0	0
1346	52385092	385	2	1	1	55			55	1	8	2	1	1	2	2	1	2	1	2	1	2	2	2	2	2	1	1	1	1	1	1	1	6	360	1	2160	600 to 3000	2	2	0	1	2	2	0	0	0	0	0
1898	12270096	270	2	1	1	57			57	1	0	2	3	1	2	2	2	2	2	2	2	2	2	2	2	2	2	1	1	1	2	1	1	6	360	1	2160	600 to 3000	2	2	0	1	2	2	0	0	0	0	0
645	32289090	289	1	1	1	40			40	1	15	2	10	1	2	2	1	2	1	2	1	2	2	2	2	1	1	1	1	1	1	1	1	6	360	1	2160	600 to 3000	0	2	0	1	2	2	0	0	0	0	0
404	72227008	227	1	1	1	26			26	1	7	2	4	1	2	2	1	2	1	2	2	2	2	2	2	2	1	1	1	1	1	2	1	6	360	1	2160	600 to 3000	0	2	0	1	2	2	0	0	0	0	0
1455	22006010	6	1	1	1	35	20		35	1	8	2	13	1	2	2	1	2	1	2	2	2	2	2	2	2	1	1	1	1	2	3	1	6	360	1	2160	600 to 3000	2	2	0	1	2	2	0	0	0	0	0
908	22323016	323	2	1	1	42	19		42	1	0	2	4	2	2	2	1	2	2	2	2	2	2	2	1	2	2	2	1	1	2	1	1	6	360	1	2160	600 to 3000	0	1	7	2	2	2	0	1	0	0	0
1657	22143014	143	2	1	1	36			36	1	7	2	2	2	2	2	1	2	2	2	2	2	2	2	2	1	2	1	1	1	2	1	1	5	440	1	2200	600 to 3000	2	2	0	1	2	2	0	0	0	0	0
1853	12270006	270	2	1	1	36			36	1	0	2	1	2	2	2	2	2	2	2	2	2	2	2	2	2	2	2	1	1	2	1	1	5	440	1	2200	600 to 3000	2	2	0	1	2	2	0	0	0	0	0
653	33289005	289	1	2	1	34			34	2	17	2	14	1	1	1	1	1	1	2	1	1	2	2	1	2	1	1	1	1	1	2	2	4	145	4	2320	600 to 3000	0	1	4	2	2	2	0	0	0	0	0
1815	11270029	270	2	2	1	64			64	2	0	3	16	1	2	2	1	2	2	2	2	2	2	2	2	2	2	1	1	1	2	2	2	4	150	4	2400	600 to 3000	1	1	7	3	1	2	2	0	0	0	3
11	12095022	95	2	1	1				70	1	3	2	5	1	2	2	1	2	2	2	2	2	2	2	2	2	1	2	1	1	1	1	1	5	480	1	2400	600 to 3000	0	1	7	3	2	2	1	0	0	0	0
703	32297006	297	2	1	1	67			67	1	0	2	1	1	2	2	2	2	1	2	2	2	2	2	2	2	2	2	1	1	2	1	1	5	480	1	2400	600 to 3000	1	1	365	5	2	2	0	0	0	0	0
1122	42376044	376	2	1	1	43			43	1	5	2	1	1	2	2	1	2	1	2	2	2	2	2	1	2	2	1	1	1	2	3	1	5	480	1	2400	600 to 3000	0	1	3650	5	2	2	0	1	0	0	0
15	12095030	95	2	1	1	55	30	28	55	1	0	2	5	1	2	2	1	2	2	2	2	2	2	2	2	2	2	1	1	1	2	1	1	5	480	1	2400	600 to 3000	0	1	3	2	2	2	0	1	0	0	0
1785	22220070	220	2	1	1	45			45	1	3	2	1	1	2	2	1	2	1	2	2	2	2	2	2	1	1	1	1	1	2	1	1	5	480	1	2400	600 to 3000	2	1	3	3	2	2	0	0	0	0	0
1336	52385072	385	2	1	1	43			43	1	5	2	3	1	2	2	1	2	1	2	2	2	2	2	2	2	1	1	1	1	1	1	1	5	480	1	2400	600 to 3000	2	2	0	1	2	2	0	0	0	0	0
1302	52385004	385	2	1	1	58	30	25	58	1	2	2	2	2	2	2	1	2	2	2	2	2	2	2	1	2	1	1	1	1	2	1	1	5	480	1	2400	600 to 3000	2	2	0	1	2	2	0	0	0	0	0
28	12095056	95	2	1	1	26			26	1	5	2	3	2	2	2	1	2	2	2	2	2	2	2	2	2	1	1	1	1	2	1	1	5	480	1	2400	600 to 3000	0	2	0	1	2	2	0	0	0	0	0
1144	42376088	376	2	1	1	55			55	1	0	2	1	1	2	2	2	2	2	2	2	2	2	2	2	2	2	1	1	1	2	1	1	5	480	1	2400	600 to 3000	0	2	0	1	2	2	0	0	0	0	0
709	32297018	297	2	1	1	54	22	20	22	1	2	1	4	2	2	2	1	2	2	2	2	2	2	2	2	2	2	2	1	1	2	1	1	5	480	1	2400	600 to 3000	2	2	0	1	2	2	0	0	0	0	0
1696	22143092	143	2	1	1	31			31	1	0	2	3	2	2	2	2	2	2	2	2	2	2	2	2	2	2	1	1	1	2	1	1	5	480	1	2400	600 to 3000	2	2	0	1	2	2	0	0	0	0	0
1654	22143008	143	2	1	1	50			50	1	9	2	2	2	2	2	1	2	2	2	2	2	2	2	2	2	2	1	1	1	2	1	1	5	480	1	2400	600 to 3000	2	2	0	1	2	2	0	0	0	0	0
1102	42376004	376	2	1	1	47			47	1	0	2	3	1	2	2	1	2	2	2	2	2	2	2	1	2	2	2	1	1	2	1	1	5	480	1	2400	600 to 3000	0	2	0	1	2	2	0	0	0	0	0
733	32297066	297	2	1	1	47			47	1	1	2	4	2	2	2	1	2	2	2	2	2	2	2	2	2	2	1	2	1	2	1	1	5	480	1	2400	600 to 3000	2	2	0	1	2	2	0	0	0	0	0
39	12095078	95	2	1	1	52			52	1	0	2	3	1	2	2	1	2	2	2	2	2	2	2	2	2	1	1	1	1	2	1	1	5	480	1	2400	600 to 3000	0	2	0	1	2	2	0	0	0	0	0
743	32297086	297	2	1	1	28			28	1	8	2	4	1	2	2	1	2	2	2	2	2	2	2	2	2	2	1	1	1	2	1	1	5	480	1	2400	600 to 3000	2	2	0	1	2	2	0	0	0	0	0
30	12095060	95	2	1	1	45			45	1	0	2	5	1	2	2	1	2	1	2	2	2	2	2	2	2	1	1	1	1	2	1	1	5	480	1	2400	600 to 3000	0	2	0	1	2	2	0	0	0	0	0
3	12095006	95	2	1	1	37			37	1	0	2	5	1	2	2	1	2	2	2	2	2	2	2	2	2	2	1	1	1	2	1	1	5	480	1	2400	600 to 3000	0	2	0	1	2	2	0	0	0	0	0
748	32297096	297	2	1	1	32			32	1	3	2	1	2	2	2	1	2	2	2	2	2	2	2	2	2	2	1	1	1	2	1	1	5	480	1	2400	600 to 3000	2	2	0	1	2	2	0	0	0	0	0
705	32297010	297	2	1	1	28			28	1	5	2	1	2	2	2	2	2	2	2	2	2	2	2	2	2	2	1	1	1	2	1	1	5	480	1	2400	600 to 3000	2	2	0	1	2	2	0	0	0	0	0
302	62179004	179	2	1	1	35			35	1	4	2	20	2	2	2	1	2	2	1	2	2	2	2	1	2	2	2	2	2	2	1	1	5	480	1	2400	600 to 3000	2	2	0	1	2	2	0	0	0	0	0
515	72229028	229	2	1	1	38			38	1	4	2	4	2	2	2	2	1	2	2	2	2	2	2	2	2	1	1	1	1	2	2	1	5	480	1	2400	600 to 3000	2	2	0	1	2	2	0	0	0	0	0
1953	12306004	306	2	1	1	59	25		59	1	1	2	3	1	2	2	1	2	2	2	2	2	2	2	2	2	2	1	1	1	2	1	1	5	480	1	2400	600 to 3000	1	1	7	4	1	2	0	0	0	0	0
1334	52385068	385	2	1	1	40			40	1	2	2	2	1	2	2	1	2	2	2	2	2	2	2	2	2	2	1	1	1	2	1	1	5	480	1	2400	600 to 3000	1	1	2555	3	1	2	0	0	0	0	0
1229	52381058	381	1	1	1	60	29	22	29	1	17	1	18	1	2	2	1	1	1	2	1	1	2	2	2	1	1	1	1	1	1	3	2	5	120	4	2400	600 to 3000	0	2	0	1	2	2	0	0	0	0	0
625	32289050	289	1	1	1	56			56	1	16	2	1	1	1	2	1	2	2	2	2	2	2	2	1	2	1	1	1	1	2	3	2	5	120	4	2400	600 to 3000	0	2	0	1	2	2	0	0	0	0	0
1577	12112054	112	2	1	1	79	40		79	1	0	2	19	1	2	2	1	2	2	2	2	2	2	2	2	2	2	1	1	1	2	1	3	5	60	8	2400	600 to 3000	1	1	7	3	2	2	0	0	0	0	0
1016	42371032	371	1	1	1	70			70	1	15	2	19	1	2	2	1	2	1	2	1	2	2	2	1	2	1	1	1	1	1	3	3	5	60	8	2400	600 to 3000	1	1	180	3	2	2	0	0	0	0	0
811	22313022	313	1	1	1	65			65	1	15	2	15	1	2	2	1	2	1	2	1	1	2	2	2	2	1	1	1	1	1	3	3	5	60	8	2400	600 to 3000	2	2	0	1	2	2	0	0	0	0	0
1489	22006080	6	1	1	1	48			48	1	0	2	15	1	2	2	1	2	1	2	1	2	2	2	2	2	2	2	2	1	2	1	1	6	400	1	2400	600 to 3000	2	1	2	3	2	2	0	0	0	0	0
1982	12306064	306	2	1	1	48			48	1	3	2	3	2	2	1	2	2	2	2	2	2	2	2	2	2	2	1	1	1	2	1	1	6	400	1	2400	600 to 3000	2	2	0	1	2	2	0	0	0	0	0
1482	22006066	6	1	1	1	60			60	1	0	2	5	1	2	2	1	2	2	2	2	2	2	2	2	2	2	1	2	1	2	1	1	6	420	1	2520	600 to 3000	1	1	5	2	2	2	0	0	0	1	0
1331	52385062	385	2	1	1	35			35	1	12	2	1	1	2	2	1	2	2	2	2	2	2	2	2	2	1	1	1	1	1	1	1	6	420	1	2520	600 to 3000	2	2	0	1	2	2	0	0	0	0	0
1664	22143028	143	2	1	1	54			54	1	5	2	2	2	2	2	1	2	2	2	2	2	2	2	2	2	1	1	1	1	2	1	1	6	420	1	2520	600 to 3000	2	2	0	1	2	2	0	0	0	0	0
1673	22143046	143	2	1	1	60			60	1	5	2	1	2	2	2	1	2	2	2	2	2	2	2	2	2	1	1	1	1	2	1	1	6	420	1	2520	600 to 3000	2	2	0	1	2	2	0	0	0	0	0
929	22323058	323	2	1	1	52			52	1	7	2	12	1	2	2	1	2	2	2	2	2	2	2	2	2	2	1	1	1	2	1	1	6	420	1	2520	600 to 3000	0	2	0	1	2	2	0	0	0	0	0
1327	52385054	385	2	1	1	47			47	1	10	2	1	1	2	2	1	2	1	2	1	2	2	2	2	1	1	1	1	1	1	2	1	6	420	1	2520	600 to 3000	2	2	0	1	2	2	0	0	0	0	0
1775	22220050	220	2	1	1	45	19		45	1	0	2	1	1	2	2	1	2	2	2	2	2	2	2	1	2	1	1	1	1	2	1	1	6	420	1	2520	600 to 3000	1	1	2	3	2	2	0	0	0	0	0
1993	12306086	306	2	1	1	50			50	1	9	2	1	1	2	2	1	2	1	2	2	2	2	2	2	2	2	1	1	1	1	1	1	7	360	1	2520	600 to 3000	1	1	7	2	2	1	0	1	1	0	0
1972	12306044	306	2	1	1	32			32	1	6	2	1	1	2	2	1	2	1	2	1	2	2	2	2	2	1	1	1	1	1	2	1	7	360	1	2520	600 to 3000	1	1	3	2	2	2	0	0	0	0	0
1103	42376006	376	2	1	1	53			53	1	0	2	2	1	2	2	1	2	2	2	2	2	2	2	1	2	2	1	1	1	2	1	1	7	360	1	2520	600 to 3000	0	1	7	4	2	2	0	0	0	0	0
524	72229046	229	2	1	1	64	30		64	1	0	2	2	1	1	2	1	2	1	2	1	2	2	2	2	2	1	1	1	1	1	2	1	7	360	1	2520	600 to 3000	1	1	3650	4	1	2	0	0	0	0	0
1563	12112026	112	2	1	1	46			46	1	9	2	1	1	2	2	1	2	2	2	2	2	2	2	1	2	1	1	1	1	2	1	1	7	360	1	2520	600 to 3000	2	2	0	1	2	2	0	0	0	0	0
643	32289086	289	1	1	1	57	30	28	28	1	5	2	13	1	2	2	1	2	1	2	2	2	2	2	1	2	2	1	1	1	1	1	1	7	360	1	2520	600 to 3000	0	2	0	1	2	2	0	0	0	0	0
1333	52385066	385	2	1	1	50	25	22	22	1	8	1	1	1	2	2	1	2	1	2	2	2	2	2	1	2	2	1	1	1	1	1	1	7	360	1	2520	600 to 3000	2	2	0	1	2	2	0	0	0	0	0
1572	12112044	112	2	1	1	45			45	1	0	2	3	2	2	2	2	2	2	2	2	2	2	2	2	2	2	2	1	1	2	1	1	7	360	1	2520	600 to 3000	2	2	0	1	2	2	0	0	0	0	0
707	32297014	297	2	1	1	20	18		20	1	4	1	4	2	2	2	2	2	2	2	2	2	2	2	2	2	2	2	2	2	2	1	1	7	360	1	2520	600 to 3000	2	2	0	1	2	2	0	0	0	0	0
606	32289012	289	1	1	Rafiqul islam	47			47	1	5	2	4	1	2	2	1	2	1	2	2	2	2	2	2	2	2	1	1	1	2	1	1	7	360	1	2520	600 to 3000	0	2	0	1	2	2	0	0	0	0	0
633	32289066	289	1	1	1	45			45	1	0	2	5	1	2	2	1	2	2	2	2	2	2	2	2	2	2	1	2	1	2	1	1	7	360	1	2520	600 to 3000	0	2	0	1	2	2	0	0	0	0	0
1965	12306028	306	2	1	1	35			35	1	0	2	1	1	2	2	1	2	2	2	2	2	2	2	2	2	2	1	1	1	2	1	1	7	360	1	2520	600 to 3000	2	2	0	1	2	2	0	0	0	0	0
1438	21006075	6	1	2	1	22			22	2	2	2	8	1	2	2	1	2	1	2	2	2	2	2	2	2	2	2	2	1	2	1	1	7	360	1	2520	600 to 3000	2	2	0	1	2	2	0	0	0	0	0
902	22323004	323	2	1	1	78	48	29	29	1	10	2	1	1	2	2	1	2	1	2	2	2	2	2	1	2	1	1	1	1	1	1	1	7	360	1	2520	600 to 3000	0	2	0	1	2	2	0	0	0	0	0
1960	12306018	306	2	1	1	60			60	1	0	2	1	1	2	2	1	2	2	2	2	2	2	2	2	2	2	1	1	1	2	2	1	7	360	1	2520	600 to 3000	2	2	0	1	2	2	0	0	0	0	0
1885	12270070	270	2	1	1	38			38	1	0	2	2	1	1	2	2	1	2	2	2	2	2	2	2	2	2	1	1	1	2	2	1	7	360	1	2520	600 to 3000	2	2	0	1	2	2	0	0	0	0	0
637	32289074	289	1	1	1	48			48	1	22	2	20	1	2	2	1	2	1	2	2	1	2	2	1	2	1	1	1	1	1	2	1	7	360	1	2520	600 to 3000	0	2	0	1	2	2	0	0	0	0	0
1966	12306030	306	2	1	1	66			66	1	1	2	3	1	2	2	1	2	1	2	2	2	2	2	2	2	2	1	1	1	2	1	1	7	360	1	2520	600 to 3000	1	1	7	4	1	2	0	1	0	0	0
1328	52385056	385	2	1	1	52	27		52	1	12	2	1	1	1	2	1	2	1	1	1	2	2	2	1	1	1	1	1	1	1	2	1	7	360	1	2520	600 to 3000	1	1	3650	3	1	1	0	0	0	0	0
1675	22143050	143	2	1	1	42	19		42	1	0	2	3	2	2	2	1	2	2	2	2	2	2	2	2	1	1	1	1	1	2	1	1	7	360	1	2520	600 to 3000	1	1	7	2	2	2	0	0	1	0	1
1198	43376095	376	2	2	1	20			20	2	4	2	16	1	2	2	1	2	2	2	2	2	2	2	1	2	2	2	2	1	2	1	2	7	90	4	2520	600 to 3000	0	2	0	1	2	2	0	0	0	0	0
802	22313004	313	1	1	1	58	23		58	1	0	2	3	1	2	2	1	2	1	2	2	2	2	2	1	2	1	1	1	1	2	1	1	5	540	1	2700	600 to 3000	2	2	0	1	2	2	0	0	0	0	0
1472	22006046	6	1	1	1	32			32	1	0	2	15	1	2	2	1	2	2	2	2	2	2	2	2	2	2	1	1	1	2	1	1	6	450	1	2700	600 to 3000	1	1	7	3	2	2	0	0	0	0	0
1679	22143058	143	2	1	1	58	28		58	1	8	2	1	2	2	2	1	2	1	2	2	2	2	2	1	1	1	1	1	1	2	1	1	7	400	1	2800	600 to 3000	2	2	0	1	2	2	0	0	0	0	0
251	63165001	165	1	2	1	55	37		37	2	11	2	16	1	1	1	1	1	1	2	1	2	1	1	1	1	1	1	1	1	1	3	2	7	100	4	2800	600 to 3000	0	1	7	2	2	2	0	0	0	0	0
68	13095035	95	2	2	1	25			25	2	6	2	16	1	2	2	1	2	1	2	1	1	2	2	2	2	1	1	1	1	2	1	2	2	360	4	2880	600 to 3000	0	1	7	3	2	2	0	0	0	0	0
948	22323096	323	2	1	1	73	35		73	1	0	2	19	1	2	2	1	2	2	2	2	2	2	2	1	2	2	1	1	1	2	1	3	2	180	8	2880	600 to 3000	0	1	7	2	2	2	0	0	0	0	0
734	32297068	297	2	1	1	70	32		70	1	22	2	1	1	2	2	1	2	2	2	2	2	2	2	2	2	2	1	1	1	2	1	3	2	180	8	2880	600 to 3000	2	2	0	1	2	2	0	0	0	0	0
1340	52385080	385	2	1	1	45			45	1	10	2	1	1	2	2	1	2	1	2	1	2	2	2	1	1	1	1	1	1	1	3	2	3	240	4	2880	600 to 3000	1	1	3650	4	1	2	0	0	0	0	0
1766	22220032	220	2	1	1	59	19		59	1	0	2	20	1	2	2	1	2	2	2	2	2	2	2	2	2	2	1	1	1	2	1	2	3	240	4	2880	600 to 3000	2	2	0	1	2	2	0	0	0	0	0
1569	12112038	112	2	1	1	59			59	1	5	2	19	1	2	2	1	2	2	2	1	2	2	2	2	2	1	1	1	1	1	1	3	3	120	8	2880	600 to 3000	1	1	7	2	1	2	0	1	1	1	0
744	32297088	297	2	1	1	82			82	1	2	2	19	1	2	2	1	2	1	2	2	2	2	2	2	2	2	1	1	1	1	1	3	3	120	8	2880	600 to 3000	2	2	0	1	2	2	0	0	0	0	0
313	62179026	179	2	1	1	78			78	1	0	2	20	2	2	2	2	2	2	2	2	2	2	2	2	2	2	1	1	1	2	1	3	3	120	8	2880	600 to 3000	1	1	4	2	1	2	0	0	0	0	0
1342	52385084	385	2	1	1	70	26		70	1	12	2	15	1	2	2	1	2	1	1	1	2	2	2	1	1	1	1	1	1	1	1	3	3	120	8	2880	600 to 3000	2	2	0	1	2	2	0	0	0	0	0
1319	52385038	385	2	1	1	70			70	1	10	2	19	1	2	2	1	2	1	1	1	2	2	2	2	1	1	1	1	1	1	3	3	3	120	8	2880	600 to 3000	2	2	0	1	2	2	0	0	0	0	0
926	22323052	323	2	1	1	59			59	1	10	2	18	1	2	2	1	2	2	1	2	2	2	2	1	2	1	1	1	1	1	1	3	3	120	8	2880	600 to 3000	0	1	7	3	2	2	0	0	0	0	0
1573	12112046	112	2	1	1	78	33		78	1	0	2	19	1	2	2	2	2	2	2	2	2	2	2	2	2	2	1	1	1	2	1	3	3	120	8	2880	600 to 3000	1	1	7	4	2	2	1	1	1	1	1
912	22323024	323	2	1	1	40			40	1	0	2	15	1	2	2	1	2	1	2	2	2	2	2	1	2	2	1	1	1	1	1	1	4	720	1	2880	600 to 3000	0	1	7	3	2	2	0	0	0	0	0
1044	42371088	371	1	1	1	53			55	1	0	2	11	1	2	2	1	2	2	2	2	2	2	2	2	2	2	1	1	1	2	2	1	4	720	1	2880	600 to 3000	2	2	0	1	2	2	0	0	0	0	0
1834	11270067	270	2	2	1	38			38	2	0	3	8	2	2	2	1	2	2	2	2	2	2	2	2	2	2	2	1	1	2	1	2	4	180	4	2880	600 to 3000	1	1	7	4	1	2	0	0	0	0	0
343	62179088	179	2	1	1	30			30	1	4	2	20	1	2	2	1	2	1	2	1	2	2	2	1	2	1	1	1	1	2	2	2	4	180	4	2880	600 to 3000	1	1	7	4	1	1	0	1	0	0	0
347	62179096	179	2	1	1	35			35	1	8	2	20	1	2	2	1	2	1	2	2	1	2	2	2	2	1	1	1	1	1	1	2	4	180	4	2880	600 to 3000	2	2	0	1	2	2	0	0	0	0	0
321	62179044	179	2	1	1	65	20		65	1	2	4	1	1	2	2	1	2	1	2	1	2	2	2	2	2	1	1	1	1	1	3	2	4	180	4	2880	600 to 3000	1	1	7	2	1	1	0	1	0	0	0
1332	52385064	385	2	1	1	60	35	25	60	1	7	2	19	1	2	2	1	2	1	2	2	2	2	2	2	2	1	1	1	1	1	1	3	4	90	8	2880	600 to 3000	2	2	0	1	2	2	0	0	0	0	0
1576	12112052	112	2	1	1	52			52	1	5	2	15	1	2	2	1	1	1	2	2	2	2	2	2	2	1	1	1	1	1	2	1	6	480	1	2880	600 to 3000	1	1	7	3	1	1	0	0	0	0	0
1147	42376094	376	2	1	1	45			45	1	0	2	2	2	2	2	2	2	2	2	2	2	2	2	1	2	2	2	2	1	2	1	1	6	480	1	2880	600 to 3000	0	1	8030	4	2	2	0	0	0	0	0
147	12096094	96	1	1	1	45			45	1	1	2	3	1	2	2	1	2	1	2	2	2	2	2	2	2	1	1	1	1	2	2	1	6	480	1	2880	600 to 3000	1	1	7	3	1	2	0	0	0	0	0
144	12096088	96	1	1	1	45	18		45	1	4	2	3	1	1	2	2	1	1	2	2	2	2	2	2	2	1	1	1	1	2	2	1	6	480	1	2880	600 to 3000	2	1	5	3	2	2	0	0	0	0	0
1485	22006072	6	1	1	1	27			27	1	0	2	5	1	2	2	1	2	2	2	2	2	2	2	2	2	2	2	2	1	2	1	1	6	480	1	2880	600 to 3000	2	1	2	2	2	2	0	0	0	0	0
939	22323078	323	2	1	1	37			37	1	8	2	12	1	2	2	1	2	2	2	2	2	2	2	2	2	2	1	1	1	2	1	1	6	480	1	2880	600 to 3000	0	1	7	3	2	2	0	0	0	0	0
47	12095094	95	2	1	1	50			50	1	0	2	5	1	2	2	1	2	2	2	2	2	2	2	2	2	1	1	1	1	2	2	1	6	480	1	2880	600 to 3000	0	1	7	3	2	2	0	0	0	0	0
742	32297084	297	2	1	1	24			24	1	4	2	4	1	2	2	1	2	2	2	2	2	2	2	2	2	2	1	1	1	1	1	1	6	480	1	2880	600 to 3000	2	2	0	1	2	2	0	0	0	0	0
1690	22143080	143	2	1	1	52			52	1	0	2	3	2	2	2	1	2	2	2	2	2	2	2	2	2	1	1	1	1	1	1	1	6	480	1	2880	600 to 3000	2	2	0	1	2	2	0	0	0	0	0
1691	22143082	143	2	1	1	55			55	1	0	2	3	2	2	2	1	2	2	2	2	2	2	2	1	2	1	1	1	1	2	1	1	6	480	1	2880	600 to 3000	2	2	0	1	2	2	0	0	0	0	0
1794	22220088	220	2	1	1	56	25		56	1	0	2	1	1	2	2	1	2	1	2	1	2	2	2	2	1	1	1	1	1	2	1	1	6	480	1	2880	600 to 3000	2	2	0	1	2	2	0	0	0	0	0
1463	22006028	6	1	1	1	27			27	1	5	2	13	1	2	2	1	2	1	2	1	2	2	2	2	2	1	1	1	1	2	1	1	6	480	1	2880	600 to 3000	2	2	0	1	2	2	0	0	0	0	0
713	32297026	297	2	1	1	65	26		26	1	8	2	7	2	2	2	1	2	1	2	2	2	2	2	2	2	1	1	1	1	1	1	1	6	480	1	2880	600 to 3000	2	2	0	1	2	2	0	0	0	0	0
1668	22143036	143	2	1	1	46			46	1	2	3	3	2	2	2	1	2	2	2	2	2	2	2	1	1	1	1	1	1	2	1	1	6	480	1	2880	600 to 3000	2	2	0	1	2	2	0	0	0	0	0
19	12095038	95	2	1	1	37			37	1	0	2	5	1	2	2	1	2	1	2	2	2	2	2	1	2	1	1	1	1	2	1	1	6	480	1	2880	600 to 3000	0	2	0	1	2	2	0	0	0	0	0
815	22313030	313	1	1	1	50			50	1	0	2	3	1	2	2	1	2	1	2	2	2	2	2	1	2	1	1	1	1	2	1	1	6	480	1	2880	600 to 3000	2	2	0	1	2	2	0	0	0	0	0
1956	12306010	306	2	1	1	31			31	1	8	2	3	1	2	2	1	2	1	2	2	2	2	2	2	2	2	1	1	1	1	1	1	6	480	1	2880	600 to 3000	2	2	0	1	2	2	0	0	0	0	0
1779	22220058	220	2	1	1	65			65	1	0	2	1	1	2	2	1	2	1	2	1	2	2	2	2	2	1	1	1	1	2	1	1	6	480	1	2880	600 to 3000	2	2	0	1	2	2	0	0	0	0	0
901	22323002	323	2	1	1	60	28	22	28	1	4	2	12	2	2	2	1	2	2	2	2	2	2	2	1	2	1	1	1	1	2	1	1	6	480	1	2880	600 to 3000	0	2	0	1	2	2	0	0	0	0	0
1796	22220092	220	2	1	1	40			40	1	9	2	1	1	2	2	1	2	1	2	1	2	2	2	2	2	1	1	1	1	2	1	1	6	480	1	2880	600 to 3000	2	2	0	1	2	2	0	0	0	0	0
1757	22220014	220	2	1	1	65	25		65	1	0	2	1	1	2	2	1	2	2	2	1	2	2	2	2	2	1	1	1	1	2	1	1	6	480	1	2880	600 to 3000	2	2	0	1	2	2	0	0	0	0	0
1764	22220028	220	2	1	1	48	18		48	1	9	2	2	1	2	2	1	2	1	2	2	2	2	2	1	1	1	1	1	1	2	1	1	6	480	1	2880	600 to 3000	2	2	0	1	2	2	0	0	0	0	0
6	12095012	95	2	1	1	52			52	1	3	2	3	1	2	2	1	2	1	2	1	2	2	2	2	2	1	1	1	1	2	1	1	6	480	1	2880	600 to 3000	0	1	3	3	2	2	0	0	1	0	0
301	62179002	179	2	1	1	21			21	1	8	1	20	1	2	2	1	2	1	2	1	2	2	2	2	2	1	1	1	1	1	1	1	6	480	1	2880	600 to 3000	2	2	0	1	2	2	0	0	0	0	0
1755	22220010	220	2	1	1	57	20		57	1	0	2	1	1	2	2	1	2	1	2	1	2	2	2	2	2	1	1	1	1	2	1	1	6	480	1	2880	600 to 3000	2	2	0	1	2	2	0	0	0	0	0
1763	22220026	220	2	1	1	35			35	1	6	2	7	1	2	2	1	2	1	2	2	2	2	2	2	2	1	1	1	1	2	1	1	6	480	1	2880	600 to 3000	2	2	0	1	2	2	0	0	0	0	0
1769	22220038	220	2	1	1	40			40	1	0	2	1	1	2	2	1	2	1	2	2	2	2	2	2	2	1	1	1	1	2	1	1	6	480	1	2880	600 to 3000	2	2	0	1	2	2	0	0	0	0	0
935	22323070	323	2	1	1	35			35	1	0	2	12	1	2	2	1	2	2	2	2	2	2	2	1	2	1	1	2	1	2	1	1	6	480	1	2880	600 to 3000	0	2	0	1	2	2	0	0	0	0	0
1479	22006060	6	1	1	1	28			28	1	2	2	3	1	2	2	1	2	1	2	2	2	2	2	2	2	1	1	1	1	2	1	1	6	480	1	2880	600 to 3000	2	2	0	1	2	2	0	0	0	0	0
729	32297058	297	2	1	1	33			33	1	2	2	3	2	2	2	1	2	2	2	2	2	2	2	2	2	2	1	1	1	2	1	1	6	480	1	2880	600 to 3000	2	2	0	1	2	2	0	0	0	0	0
1486	22006074	6	1	1	1	18			18	1	12	2	6	1	2	2	1	2	2	2	2	2	2	2	2	2	2	2	2	1	2	1	1	6	480	1	2880	600 to 3000	2	2	0	1	2	2	0	0	0	0	0
761	33297021	297	2	2	1	45			45	2	0	2	3	2	2	2	2	2	2	2	2	2	2	2	2	2	2	1	2	1	2	1	1	6	480	1	2880	600 to 3000	2	2	0	1	2	2	0	0	0	0	0
1700	22143100	143	2	1	1	56			56	1	9	2	4	2	2	2	1	2	2	2	2	2	2	2	2	2	1	1	1	1	2	1	1	6	480	1	2880	600 to 3000	2	2	0	1	2	2	0	0	0	0	0
740	32297080	297	2	1	1	50			50	1	1	2	5	2	2	2	2	2	2	2	2	2	2	2	2	2	2	2	1	1	2	1	1	6	480	1	2880	600 to 3000	2	2	0	1	2	2	0	0	0	0	0
1892	12270084	270	2	1	1	26			26	1	1	2	3	1	2	2	2	2	1	2	2	2	2	2	2	2	2	1	1	1	2	1	1	6	480	1	2880	600 to 3000	2	2	0	1	2	2	0	0	0	0	0
907	22323014	323	2	1	1	21			21	1	5	2	12	2	2	2	1	2	2	2	2	2	2	2	2	2	2	1	1	1	2	1	1	6	480	1	2880	600 to 3000	0	2	0	1	2	2	0	0	0	0	0
1469	22006040	6	1	1	1	29			29	1	3	2	15	1	2	2	1	2	1	2	2	2	2	2	2	2	1	1	1	1	2	1	1	6	480	1	2880	600 to 3000	2	2	0	1	2	2	0	0	0	0	0
1689	22143078	143	2	1	1	58	20		58	1	0	2	3	2	2	2	1	2	2	2	2	2	2	2	2	2	2	1	1	1	2	1	1	6	480	1	2880	600 to 3000	2	2	0	1	2	2	0	0	0	0	0
1672	22143044	143	2	1	1	46			46	1	3	2	1	2	2	2	1	2	2	2	2	2	2	2	2	2	2	1	1	1	2	1	1	6	480	1	2880	600 to 3000	2	2	0	1	2	2	0	0	0	0	0
933	22323066	323	2	1	1	35			35	1	0	2	12	1	2	2	1	2	2	2	2	2	2	2	2	2	1	1	1	1	2	1	1	6	480	1	2880	600 to 3000	0	2	0	1	2	2	0	0	0	0	0
24	12095048	95	2	1	1	35			35	1	9	2	5	1	2	2	1	2	1	2	2	2	2	2	2	2	1	1	1	1	2	1	1	6	480	1	2880	600 to 3000	0	2	0	1	2	2	0	0	0	0	0
1308	52385016	385	2	1	1	40			40	1	0	2	1	2	2	2	2	2	2	2	2	2	2	2	2	2	2	1	1	1	2	1	1	6	480	1	2880	600 to 3000	2	2	0	1	2	2	0	0	0	0	0
1776	22220052	220	2	1	1	27			27	1	0	2	1	1	2	2	1	2	2	2	2	2	2	2	2	2	1	1	1	1	2	1	1	6	480	1	2880	600 to 3000	2	2	0	1	2	2	0	0	0	0	0
916	22323032	323	2	1	1	36			36	1	0	2	12	1	2	2	1	2	1	2	2	2	2	2	1	2	2	1	1	1	2	1	1	6	480	1	2880	600 to 3000	0	2	0	1	2	2	0	0	0	0	0
1962	12306022	306	2	1	1	24			24	1	12	2	1	1	2	2	1	2	1	2	2	2	2	2	2	2	1	1	1	1	2	1	1	6	480	1	2880	600 to 3000	2	2	0	1	2	2	0	0	0	0	0
1778	22220056	220	2	1	1	62	32		62	1	0	2	1	1	2	2	1	2	2	2	2	2	2	2	2	2	1	1	1	1	2	1	1	6	480	1	2880	600 to 3000	2	2	0	1	2	2	0	0	0	0	0
1474	22006050	6	1	1	1	25			25	1	4	2	6	1	2	2	1	2	1	2	2	2	2	2	2	2	1	1	1	1	2	1	1	6	480	1	2880	600 to 3000	2	2	0	1	2	2	0	0	0	0	0
42	12095084	95	2	1	1	45			45	1	0	2	3	2	2	2	1	2	2	2	2	2	2	2	2	2	2	1	1	1	2	1	1	6	480	1	2880	600 to 3000	0	2	0	1	2	2	0	0	0	0	0
1231	52381062	381	1	1	1	35			35	1	0	2	3	1	2	2	1	1	2	2	2	2	2	2	2	2	1	1	1	1	2	1	1	6	480	1	2880	600 to 3000	0	2	0	1	2	2	0	0	0	0	0
1767	22220034	220	2	1	1	46			46	1	0	2	2	2	2	2	1	2	2	2	2	2	2	2	2	2	2	1	1	1	2	1	1	6	480	1	2880	600 to 3000	2	2	0	1	2	2	0	0	0	0	0
1676	22143052	143	2	1	1	40			40	1	4	2	3	2	2	2	1	2	2	2	2	2	2	2	2	2	1	2	1	1	2	1	1	6	480	1	2880	600 to 3000	2	2	0	1	2	2	0	0	0	0	0
1797	22220094	220	2	1	1	65			65	1	0	2	1	1	2	2	1	2	1	2	2	2	2	2	2	2	1	1	1	1	2	1	1	6	480	1	2880	600 to 3000	2	2	0	1	2	2	0	0	0	0	0
127	12096054	96	1	1	1	55			55	1	0	2	20	1	2	2	2	2	2	2	2	2	2	2	2	2	2	1	1	1	2	1	1	6	480	1	2880	600 to 3000	2	2	0	1	2	2	0	0	0	0	0
934	22323068	323	2	1	1	65	30	25	30	1	0	2	12	1	2	2	1	2	1	2	2	2	2	2	1	2	1	1	1	1	1	1	1	6	480	1	2880	600 to 3000	0	2	0	1	2	2	0	0	0	0	0
1754	22220008	220	2	1	1	69	40		69	1	0	2	1	1	2	2	1	2	1	2	2	2	2	2	2	2	1	1	1	1	2	1	1	6	480	1	2880	600 to 3000	2	2	0	1	2	2	0	0	0	0	0
1499	22006100	6	1	1	1	22			22	1	5	2	6	1	2	2	2	2	2	2	2	2	2	2	2	2	2	2	2	1	2	2	1	6	480	1	2880	600 to 3000	2	2	0	1	2	2	0	0	0	0	0
1496	22006094	6	1	1	1	30			30	1	0	2	5	1	2	2	1	2	2	2	2	2	2	2	2	2	1	1	1	1	2	2	1	6	480	1	2880	600 to 3000	2	2	0	1	2	2	0	0	0	0	0
104	12096008	96	1	1	1	48			48	1	2	3	1	2	2	1	2	2	2	2	1	2	2	2	2	1	1	1	1	1	2	2	1	6	480	1	2880	600 to 3000	2	2	0	1	2	2	0	0	0	0	0
105	12096010	96	1	1	1	51			51	1	0	2	3	1	2	2	1	2	1	2	2	2	2	2	2	2	1	1	1	1	1	2	1	6	480	1	2880	600 to 3000	2	2	0	1	2	2	0	0	0	0	0
1458	22006016	6	1	1	1	52	24		52	1	7	2	5	1	2	2	1	2	1	2	2	2	2	2	2	2	1	1	1	1	2	3	1	6	480	1	2880	600 to 3000	2	2	0	1	2	2	0	0	0	0	0
1695	22143090	143	2	1	1	50			50	1	0	2	3	2	2	2	1	2	2	2	2	2	2	2	2	2	1	1	1	1	2	3	1	6	480	1	2880	600 to 3000	2	2	0	1	2	2	0	0	0	0	0
1456	22006012	6	1	1	1	55	23		55	1	0	2	5	1	2	2	1	2	1	2	2	2	2	2	2	2	1	1	1	1	2	3	1	6	480	1	2880	600 to 3000	2	2	0	1	2	2	0	0	0	0	0
1494	22006090	6	1	1	1	32			32	1	0	2	5	1	2	2	2	2	2	2	2	2	2	2	2	2	2	2	2	1	2	3	1	6	480	1	2880	600 to 3000	2	2	0	1	2	2	0	0	0	0	0
1868	12270036	270	2	1	1	54			54	1	7	2	3	1	2	2	1	2	1	2	2	2	2	2	2	2	1	1	1	1	2	1	1	6	480	1	2880	600 to 3000	1	1	7	5	2	2	0	1	1	1	1
1320	52385040	385	2	1	1	55			55	1	9	2	1	1	2	2	1	2	1	2	2	2	2	2	1	2	1	1	1	1	2	1	1	6	480	1	2880	600 to 3000	1	1	1825	4	1	2	1	0	0	0	0
909	22323018	323	2	1	1	40			40	1	0	2	12	1	2	2	1	2	2	2	2	2	2	2	2	2	2	2	1	1	2	1	1	6	480	1	2880	600 to 3000	0	1	7	2	2	2	0	1	0	0	0
1674	22143048	143	2	1	1	44			44	1	2	2	3	2	2	2	1	2	2	2	2	2	2	2	2	2	1	1	1	1	2	1	1	6	480	1	2880	600 to 3000	2	2	0	1	2	2	0	0	0	0	0
805	22313010	313	1	1	1	48	24	20	48	1	3	2	3	1	2	2	1	2	1	2	2	2	2	2	2	2	1	1	1	1	2	1	1	6	480	1	2880	600 to 3000	1	1	365	3	2	2	0	0	0	0	0
1681	22143062	143	2	1	1	37			37	1	5	2	3	2	2	2	1	2	1	2	2	2	2	2	1	2	1	1	1	1	2	1	1	6	480	1	2880	600 to 3000	1	1	7	3	1	2	0	0	0	0	0
1669	22143038	143	2	1	1	45			45	1	3	2	1	2	2	2	1	2	2	2	2	2	2	2	1	2	2	1	1	1	2	1	1	6	480	1	2880	600 to 3000	1	1	7	2	2	2	0	1	0	0	0
904	22323008	323	2	1	1	37			37	1	0	2	4	1	2	2	1	2	2	2	2	2	2	2	2	2	2	2	1	1	2	1	1	6	480	1	2880	600 to 3000	0	1	7	3	2	2	0	0	0	0	0
1920	11306038	306	2	1	1	58	28		58	1	5	2	1	1	2	2	1	2	2	2	1	2	2	2	1	2	1	1	1	1	1	2	3	6	60	8	2880	600 to 3000	1	1	4	4	1	2	0	1	1	0	0
1859	12270018	270	2	1	1	62	19		62	1	10	2	19	1	2	2	2	1	2	2	2	2	2	2	1	2	1	1	1	1	2	1	3	6	60	8	2880	600 to 3000	2	2	0	1	2	2	0	0	0	0	0
1889	12270078	270	2	1	1	77			77	1	0	2	19	2	2	2	2	2	2	2	2	2	2	2	2	2	2	2	1	1	2	1	3	6	60	8	2880	600 to 3000	2	2	0	1	2	2	0	0	0	0	0
1862	12270024	270	2	1	1	44	23		44	1	17	2	10	1	2	2	1	2	1	2	1	1	2	2	2	2	2	2	2	2	2	2	3	6	60	8	2880	600 to 3000	2	2	0	1	2	2	0	0	0	0	0
727	32297054	297	2	1	1	55			55	1	0	2	5	2	2	2	1	2	2	2	2	2	2	2	2	2	2	2	1	1	2	1	1	7	420	1	2940	600 to 3000	1	1	7300	4	2	2	0	1	1	1	1
1149	42376098	376	2	1	1	45			45	1	0	2	1	1	2	2	1	2	2	2	2	2	2	2	1	2	2	1	1	1	2	1	1	7	420	1	2940	600 to 3000	0	1	7300	5	2	2	0	0	0	0	0
1471	22006044	6	1	1	1	30			30	1	0	2	5	1	2	2	1	2	2	2	2	2	2	2	2	2	2	2	2	1	2	1	1	7	420	1	2940	600 to 3000	1	1	3	2	2	2	0	0	0	0	0
602	32289004	289	1	1	1		54	48	54	1	22	2	5	1	2	2	2	2	1	2	2	2	2	2	2	2	2	1	1	1	2	1	1	7	420	1	2940	600 to 3000	0	1	5	3	2	2	0	0	0	0	0
511	72229020	229	2	1	1	52			50	1	8	2	4	1	2	2	1	2	1	2	2	2	2	2	2	2	1	1	1	1	2	3	1	7	420	1	2940	600 to 3000	1	1	730	2	1	2	0	0	1	0	0
519	72229036	229	2	1	1	65	23		65	1	9	2	19	1	1	2	1	2	1	2	2	2	2	2	2	2	1	1	1	1	2	1	1	7	420	1	2940	600 to 3000	2	2	0	1	2	2	0	0	0	0	0
1967	12306032	306	2	1	1	37			37	1	8	2	5	1	2	2	1	2	1	2	2	2	2	2	2	2	2	1	1	1	1	1	1	7	420	1	2940	600 to 3000	2	2	0	1	2	2	0	0	0	0	0
1492	22006086	6	1	1	1	45			45	1	0	2	15	1	2	2	1	2	2	2	2	2	2	2	2	2	1	2	2	1	2	1	1	7	420	1	2940	600 to 3000	2	2	0	1	2	2	0	0	0	0	0
1138	42376076	376	2	1	1	48			48	1	0	2	1	2	2	2	1	2	2	2	2	2	2	2	2	2	2	1	1	1	2	1	1	7	420	1	2940	600 to 3000	0	2	0	1	2	2	0	0	0	0	0
1955	12306008	306	2	1	1	35			35	1	0	2	3	1	2	2	2	2	1	2	2	2	2	2	2	2	2	1	1	1	2	1	1	7	420	1	2940	600 to 3000	2	2	0	1	2	2	0	0	0	0	0
726	32297052	297	2	1	1	65			65	1	0	2	5	1	2	2	1	2	1	2	2	2	2	2	2	2	2	1	1	1	2	1	1	7	420	1	2940	600 to 3000	2	2	0	1	2	2	0	0	0	0	0
936	22323072	323	2	1	1	45			45	1	4	2	12	2	2	2	1	2	2	2	2	2	2	2	1	2	2	1	1	1	2	1	1	7	420	1	2940	600 to 3000	0	2	0	1	2	2	0	0	0	0	0
1127	42376054	376	2	1	1	22			22	1	5	2	2	1	2	2	1	2	1	2	2	2	2	2	2	2	2	1	1	1	2	1	1	7	420	1	2940	600 to 3000	0	2	0	1	2	2	0	0	0	0	0
529	72229056	229	2	1	1	31			31	1	4	2	3	1	2	2	1	2	1	2	2	2	2	2	1	2	2	1	1	1	2	2	1	7	420	1	2940	600 to 3000	1	1	180	4	1	2	0	0	1	1	1
450	72227100	227	1	1	1	35			36	1	4	2	15	1	2	2	1	2	1	2	2	2	2	2	2	1	1	1	1	1	1	2	1	7	420	1	2940	600 to 3000	0	2	0	1	2	2	0	0	0	0	0
257	63165013	165	1	2	1				33	2	2	2	4	1	2	2	1	2	1	2	2	2	2	2	2	1	1	1	1	1	1	2	1	7	420	1	2940	600 to 3000	0	2	0	1	2	2	0	0	0	0	0
1434	21006067	6	1	2	1	35			35	2	0	2	8	1	2	2	1	2	1	2	1	2	2	2	2	1	1	2	2	1	2	3	1	7	420	1	2940	600 to 3000	2	2	0	1	2	2	0	0	0	0	0
1133	42376066	376	2	1	1	50			50	1	0	2	1	2	2	2	2	2	2	2	2	2	2	2	1	2	2	2	2	1	2	2	1	7	420	1	2940	600 to 3000	0	1	910	5	2	2	0	0	0	0	0
323	62179048	179	2	1	1	35			35	1	2	2	2	1	2	2	1	2	1	2	2	2	2	2	1	2	1	1	1	1	2	1	1	5	600	1	3000	600 to 3000	2	2	0	1	2	2	0	0	0	0	0
114	12096028	96	1	1	1	40			40	1	5	2	5	1	2	2	1	2	1	2	2	2	2	2	2	2	1	1	1	1	1	1	1	5	600	1	3000	600 to 3000	2	2	0	1	2	2	0	0	0	0	0
1467	22006036	6	1	1	1	72	21		72	1	0	2	11	1	2	2	1	2	1	2	2	2	2	2	2	2	1	1	1	1	2	1	1	5	600	1	3000	600 to 3000	2	2	0	1	2	2	0	0	0	0	0
1478	22006058	6	1	1	1	45			45	1	0	2	13	1	2	2	1	2	2	2	2	2	2	2	2	2	2	2	2	1	2	1	1	5	600	1	3000	600 to 3000	2	2	0	1	2	2	0	0	0	0	0
345	62179092	179	2	1	1	42			42	1	0	2	2	1	2	2	1	2	2	2	2	2	2	2	2	2	2	1	1	1	2	1	1	5	600	1	3000	600 to 3000	2	2	0	1	2	2	0	0	0	0	0
1464	22006030	6	1	1	1	50			50	1	5	2	11	1	2	2	1	2	1	2	1	2	2	2	2	2	1	1	1	1	2	3	1	5	600	1	3000	600 to 3000	2	2	0	1	2	2	0	0	0	0	0
1462	22006026	6	1	1	Humayun Kabir	30			30	1	8	2	13	1	2	2	1	2	1	2	1	2	2	2	2	2	1	1	1	1	2	3	1	5	600	1	3000	600 to 3000	2	2	0	1	2	2	0	0	0	0	0
1109	42376018	376	2	1	1	40			40	1	7	2	1	1	2	2	1	2	2	2	2	2	2	2	1	2	2	1	1	1	1	1	1	5	600	1	3000	600 to 3000	0	1	365	2	2	2	0	0	1	0	0
964	23323029	323	2	2	1	37			37	2	0	2	12	1	2	2	1	2	1	2	2	2	2	2	2	2	2	1	1	1	2	1	2	5	150	4	3000	600 to 3000	0	1	2	3	2	2	0	0	0	0	0
1481	22006064	6	1	1	1	55			55	1	0	2	5	1	2	2	1	2	2	2	2	2	2	2	2	2	2	2	1	1	2	1	1	6	520	1	3120	3001 to 40000	1	1	3	3	2	2	0	1	0	0	0
1490	22006082	6	1	1	1	26			26	1	5	2	5	1	2	2	1	2	1	2	2	2	2	2	2	2	2	1	2	1	2	1	1	6	520	1	3120	3001 to 40000	2	2	0	1	2	2	0	0	0	0	0
699	33289097	289	1	2	1	36	20		20	2	14	2	17	1	2	2	1	2	1	2	2	2	2	2	2	2	2	1	1	1	1	1	2	6	130	4	3120	3001 to 40000	0	2	0	1	2	2	0	0	0	0	0
1497	22006096	6	1	1	1	45			45	1	8	2	15	1	2	2	1	2	2	2	2	2	2	2	2	2	2	2	2	1	2	2	1	5	630	1	3150	3001 to 40000	1	1	5	3	2	2	0	0	0	0	0
1029	42371058	371	1	1	1	45			45	1	7	2	15	1	2	2	1	2	1	2	2	2	2	2	2	2	1	1	1	1	2	3	1	6	540	1	3240	3001 to 40000	1	1	7	2	2	2	0	0	0	0	0
1317	52385034	385	2	1	1	42			42	1	8	2	1	1	2	2	1	2	1	2	1	2	2	2	2	2	1	1	1	1	2	1	1	6	540	1	3240	3001 to 40000	1	1	1095	2	2	2	0	0	0	0	0
1487	22006076	6	1	1	1	42	36		42	1	0	2	6	1	2	2	1	2	2	2	2	2	2	2	2	2	2	2	2	1	2	1	1	6	540	1	3240	3001 to 40000	1	1	2	3	2	2	0	0	0	0	0
919	22323038	323	2	1	1	23			23	1	2	2	12	1	2	2	1	2	2	2	2	2	2	2	2	2	2	2	2	2	2	1	1	6	540	1	3240	3001 to 40000	0	2	0	1	2	2	0	0	0	0	0
1312	52385024	385	2	1	1	29			29	1	5	2	3	1	2	2	1	2	2	2	2	2	2	2	2	2	2	1	1	1	2	1	1	6	540	1	3240	3001 to 40000	2	2	0	1	2	2	0	0	0	0	0
539	72229076	229	2	1	1	42			42	1	4	2	3	2	2	2	1	2	2	2	2	2	2	2	2	2	2	1	1	1	2	2	1	6	540	1	3240	3001 to 40000	2	2	0	1	2	2	0	0	0	0	0
568	73229035	229	2	2	1	75	21		21	2	12	1	17	1	2	2	1	2	1	2	2	2	2	2	2	2	1	1	1	1	1	2	3	3	140	8	3360	3001 to 40000	2	2	0	1	2	2	0	0	0	0	0
1136	42376072	376	2	1	1	58			58	1	0	2	1	1	2	2	1	2	2	2	2	2	2	2	1	2	2	2	1	1	2	1	1	7	480	1	3360	3001 to 40000	0	1	5475	4	2	1	0	1	0	1	1
1146	42376092	376	2	1	1	42			42	1	2	2	1	1	2	2	1	2	2	2	2	2	2	2	2	2	2	1	1	1	2	1	1	7	480	1	3360	3001 to 40000	0	1	1095	3	2	1	0	0	0	0	0
1119	42376038	376	2	1	1	52	19		52	1	5	2	2	1	2	2	1	2	1	2	2	2	2	2	1	2	2	1	1	1	2	1	1	7	480	1	3360	3001 to 40000	0	1	365	4	2	2	0	1	0	0	0
1586	12112072	112	2	1	1	63			63	1	0	2	1	2	2	2	1	2	2	2	2	2	2	2	2	2	2	1	1	1	2	1	1	7	480	1	3360	3001 to 40000	1	1	7	2	2	2	0	0	0	0	0
1579	12112058	112	2	1	1	37			37	1	0	2	1	1	2	2	1	2	2	2	2	2	2	2	2	2	2	1	1	1	2	1	1	7	480	1	3360	3001 to 40000	1	1	7	4	2	2	0	0	0	0	0
1214	52381028	381	1	1	1	40			40	1	12	2	9	1	1	2	1	2	2	2	1	2	2	2	1	1	1	1	1	1	2	3	1	7	480	1	3360	3001 to 40000	0	1	2190	4	2	2	0	0	0	0	0
1129	42376058	376	2	1	1	50	19		50	1	3	2	1	1	2	2	1	2	1	2	2	2	2	2	1	2	2	1	1	1	2	1	1	7	480	1	3360	3001 to 40000	0	1	365	2	2	2	0	0	0	0	0
1584	12112068	112	2	1	1	43			43	1	0	2	1	1	2	2	1	2	1	2	2	2	2	2	2	2	2	1	1	1	2	1	1	7	480	1	3360	3001 to 40000	1	1	7	2	2	2	0	0	0	0	0
1978	12306056	306	2	1	1	30			30	1	5	2	1	1	2	2	1	2	2	2	2	2	2	2	2	2	2	1	1	1	1	1	1	7	480	1	3360	3001 to 40000	2	2	0	1	2	2	0	0	0	0	0
1556	12112012	112	2	1	1	29			29	1	1	2	3	1	2	2	1	2	1	2	2	2	2	2	2	2	1	1	1	1	2	1	1	7	480	1	3360	3001 to 40000	2	2	0	1	2	2	0	0	0	0	0
1705	21220009	220	2	2	1	30			30	2	5	2	16	1	2	2	1	2	1	2	2	2	2	2	2	2	1	1	1	1	1	1	1	7	480	1	3360	3001 to 40000	2	2	0	1	2	2	0	0	0	0	0
1994	12306088	306	2	1	1	36			36	1	1	2	5	1	2	2	1	2	2	2	2	2	2	2	2	2	2	2	1	1	1	1	1	7	480	1	3360	3001 to 40000	2	2	0	1	2	2	0	0	0	0	0
1959	12306016	306	2	1	1	43			43	1	0	2	1	1	2	2	2	2	2	2	2	2	2	2	2	2	1	1	1	1	1	1	1	7	480	1	3360	3001 to 40000	2	2	0	1	2	2	0	0	0	0	0
309	62179018	179	2	1	1	38			38	1	5	2	2	1	2	2	1	2	2	2	2	2	2	2	1	2	1	1	1	1	2	1	1	7	480	1	3360	3001 to 40000	2	2	0	1	2	2	0	0	0	0	0
1991	12306082	306	2	1	1	73	36		73	1	8	2	1	1	2	2	2	2	1	2	2	2	2	2	2	2	2	1	1	1	1	1	1	7	480	1	3360	3001 to 40000	2	2	0	1	2	2	0	0	0	0	0
311	62179022	179	2	1	1	37			37	1	8	2	1	1	2	2	1	2	2	2	2	2	2	2	1	2	1	1	1	1	2	1	1	7	480	1	3360	3001 to 40000	2	2	0	1	2	2	0	0	0	0	0
308	62179016	179	2	1	1	55			55	1	2	2	3	1	2	2	1	2	2	1	2	2	2	2	1	2	1	1	1	1	2	1	1	7	480	1	3360	3001 to 40000	2	2	0	1	2	2	0	0	0	0	0
1981	12306062	306	2	1	1	42	22		42	1	3	2	1	1	2	2	1	2	1	2	1	2	2	2	2	2	1	1	1	1	1	1	1	7	480	1	3360	3001 to 40000	2	2	0	1	2	2	0	0	0	0	0
1309	52385018	385	2	1	1	28	24		28	1	4	2	1	2	2	2	1	2	2	2	2	2	2	2	1	2	1	1	1	1	2	1	1	7	480	1	3360	3001 to 40000	1	1	730	3	2	2	0	0	0	0	0
731	32297062	297	2	1	1	27			27	1	0	2	5	2	2	2	1	2	2	2	2	2	2	2	1	2	2	2	1	1	2	1	1	7	480	1	3360	3001 to 40000	2	2	0	1	2	2	0	0	0	0	0
1992	12306084	306	2	1	1	22			22	1	0	2	3	1	2	2	1	2	2	2	2	2	2	2	2	1	1	1	1	1	1	1	1	7	480	1	3360	3001 to 40000	2	2	0	1	2	2	0	0	0	0	0
712	32297024	297	2	1	1	27			27	1	4	2	1	1	2	2	2	2	2	2	2	2	2	2	2	2	2	1	1	1	2	1	1	7	480	1	3360	3001 to 40000	2	2	0	1	2	2	0	0	0	0	0
1024	42371048	371	1	1	1	32			38	1	8	2	15	1	2	2	1	2	1	2	1	2	2	2	1	1	1	1	1	1	1	1	1	7	480	1	3360	3001 to 40000	2	2	0	1	2	2	0	0	0	0	0
533	72229064	229	2	1	1	38	28		43	1	1	2	2	1	2	2	1	2	2	2	2	2	2	2	2	2	2	2	2	2	2	1	1	7	480	1	3360	3001 to 40000	2	2	0	1	2	2	0	0	0	0	0
1143	42376086	376	2	1	1	50			50	1	0	2	1	1	2	2	1	2	2	2	2	2	2	2	1	2	2	2	1	1	2	1	1	7	480	1	3360	3001 to 40000	0	2	0	1	2	2	0	0	0	0	0
1583	12112066	112	2	1	1	22			22	1	0	2	1	2	2	2	1	2	2	2	2	2	2	2	2	2	2	1	1	1	2	1	1	7	480	1	3360	3001 to 40000	2	2	0	1	2	2	0	0	0	0	0
1571	12112042	112	2	1	1	60			60	1	0	2	3	2	2	2	1	2	2	2	2	2	2	2	2	2	2	1	1	1	2	1	1	7	480	1	3360	3001 to 40000	2	2	0	1	2	2	0	0	0	0	0
1150	42376100	376	2	1	1	45			45	1	5	2	1	1	2	2	1	2	1	2	2	2	2	2	1	2	2	1	1	1	2	1	1	7	480	1	3360	3001 to 40000	0	2	0	1	2	2	0	0	0	0	0
1230	52381060	381	1	1	1	47			47	1	0	2	3	1	2	2	1	2	2	2	2	2	2	2	2	2	2	1	1	1	2	1	1	7	480	1	3360	3001 to 40000	0	2	0	1	2	2	0	0	0	0	0
523	72229044	229	2	1	1	55			55	1	4	2	11	2	2	2	1	2	2	2	2	2	2	2	2	2	2	2	2	1	2	1	1	7	480	1	3360	3001 to 40000	2	2	0	1	2	2	0	0	0	0	0
720	32297040	297	2	1	1	25			25	1	4	2	1	2	2	2	2	2	2	2	2	2	2	2	2	2	2	2	1	1	2	1	1	7	480	1	3360	3001 to 40000	2	2	0	1	2	2	0	0	0	0	0
1964	12306026	306	2	1	1	46	22		46	1	0	2	3	1	2	2	2	2	1	2	2	2	2	2	2	2	2	1	1	1	2	1	1	7	480	1	3360	3001 to 40000	2	2	0	1	2	2	0	0	0	0	0
1306	52385012	385	2	1	1	60			60	1	2	2	2	2	2	2	1	2	2	2	2	2	2	2	2	2	2	1	1	1	2	1	1	7	480	1	3360	3001 to 40000	2	2	0	1	2	2	0	0	0	0	0
1710	21220019	220	2	2	1	62	30		30	2	5	2	16	1	2	2	1	2	2	2	2	2	2	2	2	2	1	2	2	1	2	1	1	7	480	1	3360	3001 to 40000	2	2	0	1	2	2	0	0	0	0	0
1970	12306040	306	2	1	1	32			32	1	7	2	3	2	2	2	1	2	2	2	2	2	2	2	2	2	2	1	1	1	2	1	1	7	480	1	3360	3001 to 40000	2	2	0	1	2	2	0	0	0	0	0
1979	12306058	306	2	1	1	45			45	1	0	2	3	1	2	2	1	2	2	2	2	2	2	2	2	2	2	1	1	1	2	1	1	7	480	1	3360	3001 to 40000	2	2	0	1	2	2	0	0	0	0	0
1046	42371092	371	1	1	1	62			62	1	0	2	4	1	2	2	1	2	1	2	2	2	2	2	2	2	2	1	1	1	2	1	1	7	480	1	3360	3001 to 40000	2	2	0	1	2	2	0	0	0	0	0
1896	12270092	270	2	1	1	72			72	1	0	2	1	1	2	2	2	1	1	2	2	2	2	2	2	2	2	1	1	1	2	1	1	7	480	1	3360	3001 to 40000	2	2	0	1	2	2	0	0	0	0	0
735	32297070	297	2	1	1	26			26	1	9	2	1	2	2	2	1	2	2	2	2	2	2	2	2	2	1	1	1	1	2	1	1	7	480	1	3360	3001 to 40000	2	2	0	1	2	2	0	0	0	0	0
1952	12306002	306	2	1	1	46			46	1	0	2	3	2	2	2	1	2	2	2	2	2	2	2	2	2	2	1	1	1	2	1	1	7	480	1	3360	3001 to 40000	2	2	0	1	2	2	0	0	0	0	0
1996	12306092	306	2	1	1	37			37	1	0	2	1	1	2	2	1	2	1	2	1	2	2	2	1	1	1	1	1	1	1	1	1	7	480	1	3360	3001 to 40000	2	2	0	1	2	2	0	0	0	0	0
1958	12306014	306	2	1	1	40			40	1	8	2	1	1	2	2	1	2	2	2	2	2	1	2	2	1	1	1	2	1	2	1	1	7	480	1	3360	3001 to 40000	2	2	0	1	2	2	0	0	0	0	0
1307	52385014	385	2	1	1	48			48	1	4	2	2	2	2	2	1	2	2	2	2	2	2	2	2	2	2	1	1	1	2	1	1	7	480	1	3360	3001 to 40000	2	2	0	1	2	2	0	0	0	0	0
702	32297004	297	2	1	1	20			20	1	2	1	1	2	2	2	2	2	2	2	2	2	2	2	2	2	2	2	2	2	2	1	1	7	480	1	3360	3001 to 40000	2	2	0	1	2	2	0	0	0	0	0
1123	42376046	376	2	1	1	35			35	1	8	2	1	1	2	2	1	2	1	2	2	2	2	2	2	2	2	1	1	1	2	2	1	7	480	1	3360	3001 to 40000	0	2	0	1	2	2	0	0	0	0	0
1021	42371042	371	1	1	1	55	30	22	30	1	7	2	15	1	2	2	1	2	1	2	2	2	2	2	2	2	1	1	1	1	2	2	1	7	480	1	3360	3001 to 40000	2	2	0	1	2	2	0	0	0	0	0
1043	42371086	371	1	1	1	45			45	1	0	2	5	1	2	2	1	2	1	2	1	2	2	2	1	2	2	1	1	1	2	2	1	7	480	1	3360	3001 to 40000	2	2	0	1	2	2	0	0	0	0	0
255	63165009	165	1	2	1	57	45		45	2	11	2	20	1	2	2	1	2	1	1	1	1	2	2	1	2	1	1	1	1	1	2	1	7	480	1	3360	3001 to 40000	0	2	0	1	2	2	0	0	0	0	0
1110	42376020	376	2	1	1	35			35	1	5	2	1	1	2	2	2	2	2	2	2	2	2	2	2	2	2	1	1	1	2	2	1	7	480	1	3360	3001 to 40000	0	2	0	1	2	2	0	0	0	0	0
613	32289026	289	1	1	1	52	20		52	1	9	2	7	1	2	2	1	2	1	2	2	2	2	2	1	2	2	1	1	1	2	2	1	7	480	1	3360	3001 to 40000	0	2	0	1	2	2	0	0	0	0	0
413	72227026	227	1	1	1	52			52	1	9	2	11	1	2	2	1	1	1	2	2	2	2	2	1	2	1	1	1	1	1	3	1	7	480	1	3360	3001 to 40000	0	2	0	1	2	2	0	0	0	0	0
444	72227088	227	1	1	1	45			48	1	17	2	10	1	1	1	1	1	1	1	1	2	2	2	1	1	1	1	1	1	1	3	1	7	480	1	3360	3001 to 40000	0	2	0	1	2	2	0	0	0	0	0
1460	22006020	6	1	1	1	32			32	1	2	2	13	1	2	2	1	2	1	2	1	2	2	2	2	2	1	1	1	1	2	3	1	7	480	1	3360	3001 to 40000	2	2	0	1	2	2	0	0	0	0	0
1030	42371060	371	1	1	1	55	30		55	1	0	2	15	1	2	2	1	2	1	2	2	2	2	2	1	2	2	1	1	1	2	3	1	7	480	1	3360	3001 to 40000	2	2	0	1	2	2	0	0	0	0	0
1104	42376008	376	2	1	1	48	22		48	1	0	2	1	1	2	2	1	2	1	2	2	2	2	2	1	2	2	1	1	1	2	1	1	7	480	1	3360	3001 to 40000	0	1	30	3	2	2	0	0	0	0	0
1125	42376050	376	2	1	1	45	21		45	1	0	2	1	2	2	2	1	2	2	2	2	2	2	2	1	2	2	2	1	1	2	2	1	7	480	1	3360	3001 to 40000	0	1	730	3	2	2	0	0	0	0	0
1874	12270048	270	2	1	1	53			53	1	0	2	5	2	2	2	2	2	2	2	2	2	2	2	2	2	2	2	1	1	2	1	1	7	480	1	3360	3001 to 40000	1	1	7	4	2	1	0	1	1	1	1
1134	42376068	376	2	1	1	30			30	1	5	2	2	1	1	2	2	2	2	2	2	2	2	2	1	2	2	1	1	1	2	1	1	7	480	1	3360	3001 to 40000	0	1	3305	4	2	2	0	0	0	0	0
1963	12306024	306	2	1	1	34			34	1	0	2	3	1	2	2	1	2	1	2	2	2	2	2	2	2	2	1	1	1	2	1	1	7	480	1	3360	3001 to 40000	1	1	7	4	2	2	0	1	0	0	0
1804	11270007	270	2	2	1	49			49	2	12	2	16	1	1	2	1	2	1	2	1	1	2	2	2	2	2	1	1	1	1	2	2	7	120	4	3360	3001 to 40000	1	1	7	2	2	2	0	0	0	0	0
1844	11270087	270	2	2	1	76	40	20	76	2	0	3	16	2	2	2	2	2	2	2	2	2	2	2	2	2	2	2	2	1	2	1	2	7	120	4	3360	3001 to 40000	2	1	7	2	2	2	0	0	0	0	1
661	33289021	289	1	2	1	34			34	2	0	2	8	2	2	2	2	2	2	2	2	2	2	2	2	2	2	2	2	1	2	1	2	7	120	4	3360	3001 to 40000	0	1	7	3	2	2	0	0	0	0	0
1904	11306007	306	2	2	1	60	31		31	2	5	2	17	1	2	2	1	2	2	2	2	2	2	2	2	2	2	2	1	1	1	1	2	7	120	4	3360	3001 to 40000	2	2	0	1	2	2	0	0	0	0	0
1945	11306087	306	2	2	1	73			73	2	0	3	16	1	2	2	2	2	2	2	2	2	2	2	2	2	2	2	2	1	2	1	2	7	120	4	3360	3001 to 40000	2	2	0	1	2	2	0	0	0	0	0
1503	11112005	112	2	2	1	68			68	2	0	3	16	2	2	2	2	2	2	2	2	2	2	2	2	2	2	2	2	1	2	1	2	7	120	4	3360	3001 to 40000	2	2	0	1	2	2	0	0	0	0	0
1519	11112037	112	2	2	1	65			65	2	0	3	16	1	2	2	1	2	2	2	2	2	2	2	2	2	2	1	1	1	2	1	2	7	120	4	3360	3001 to 40000	2	2	0	1	2	2	0	0	0	0	0
487	73227073	227	1	2	1	48			48	2	0	2	8	1	2	2	2	2	2	2	2	2	2	2	2	2	2	1	1	1	2	1	2	7	120	4	3360	3001 to 40000	0	2	0	1	2	2	0	0	0	0	0
1926	11306049	306	2	2	1	65	44		44	2	2	2	16	1	2	2	2	2	2	2	2	2	2	2	2	2	2	1	1	1	2	1	2	7	120	4	3360	3001 to 40000	2	2	0	1	2	2	0	0	0	0	0
1803	11270005	270	2	2	1	55	18		18	2	7	2	16	2	2	2	1	2	2	2	2	2	2	2	2	2	2	1	1	1	2	1	2	7	120	4	3360	3001 to 40000	2	2	0	1	2	2	0	0	0	0	0
1000	23323005	323	2	2	1	32			32	2	5	2	16	1	2	2	1	2	2	2	2	2	2	2	1	2	2	1	1	1	2	1	2	7	120	4	3360	3001 to 40000	0	2	0	1	2	2	0	0	0	0	0
673	33289045	289	1	2	1	45			45	2	0	2	8	1	2	2	1	2	2	2	2	2	2	2	2	2	2	1	1	1	2	1	2	7	120	4	3360	3001 to 40000	0	2	0	1	2	2	0	0	0	0	0
1509	11112017	112	2	2	1	67			67	2	0	3	16	1	2	2	2	2	2	2	2	2	2	2	2	2	2	1	1	1	2	1	2	7	120	4	3360	3001 to 40000	2	2	0	1	2	2	0	0	0	0	0
71	13095041	95	2	2	1	52	18		18	2	6	2	16	1	2	2	1	2	1	2	2	2	2	2	2	2	1	1	1	1	2	2	2	7	120	4	3360	3001 to 40000	0	2	0	1	2	2	0	0	0	0	0
1807	11270013	270	2	2	1	18			18	2	7	2	16	1	2	2	2	2	1	2	2	2	2	2	2	2	2	1	1	1	1	2	2	7	120	4	3360	3001 to 40000	2	2	0	1	2	2	0	0	0	0	0
551	72229100	229	2	1	1	30			32	1	9	2	20	1	1	2	1	2	1	1	1	2	2	2	1	2	1	1	1	1	1	3	2	7	120	4	3360	3001 to 40000	2	2	0	1	2	2	0	0	0	0	0
222	62165044	165	1	1	1	62	40		62	1	15	2	19	1	2	2	1	1	1	2	2	2	2	2	2	2	1	1	1	1	1	3	2	7	120	4	3360	3001 to 40000	0	2	0	1	2	2	0	0	0	0	0
1566	12112032	112	2	1	1	72			72	1	0	2	3	1	2	2	1	2	2	2	2	2	2	2	2	2	2	1	1	1	2	1	2	7	120	4	3360	3001 to 40000	1	1	7	4	2	2	0	1	1	1	0
1379	53385057	385	2	2	1	70			70	2	0	3	16	1	2	2	1	2	1	2	2	2	2	2	2	2	1	1	1	1	1	2	2	7	120	4	3360	3001 to 40000	1	1	730	2	1	2	0	0	0	0	0
891	23313081	313	1	2	1	70			70	2	3	3	16	1	1	2	1	2	1	2	1	2	2	2	1	2	1	1	1	1	1	2	3	7	60	8	3360	3001 to 40000	1	1	1825	4	1	2	0	0	0	0	0
1900	12270100	270	2	1	1	52			52	1	0	2	19	1	2	2	2	2	2	2	2	2	2	2	2	2	2	1	1	1	2	1	3	7	60	8	3360	3001 to 40000	1	1	7	4	2	2	0	0	0	1	0
1168	43376035	376	2	2	1	39			39	2	0	2	16	1	2	2	1	2	2	2	2	2	2	2	1	2	2	1	1	1	2	1	3	7	60	8	3360	3001 to 40000	0	1	60	3	2	2	0	0	0	0	0
589	73229077	229	2	2	1	80			80	2	0	3	16	2	2	2	1	2	2	2	2	2	2	2	2	2	2	2	2	1	2	2	3	7	60	8	3360	3001 to 40000	1	1	1095	4	2	2	0	0	0	0	0
1500	22006022	6	1	1	1	62	32		62	1	5	2	19	1	2	2	1	2	1	2	1	2	2	2	2	2	1	1	1	1	2	3	3	7	60	8	3360	3001 to 40000	1	1	7	2	2	2	0	0	0	0	0
958	23323017	323	2	2	1	69	21	18	69	2	0	2	16	1	2	2	1	2	2	2	2	2	2	2	2	2	2	2	1	1	2	1	3	7	60	8	3360	3001 to 40000	0	1	1	5	2	2	0	0	0	0	0
931	22323062	323	2	1	1	90			90	1	0	2	18	1	2	2	1	2	2	2	2	2	2	2	2	2	1	1	2	1	2	1	3	7	60	8	3360	3001 to 40000	0	1	7	2	2	2	0	0	0	0	0
1565	12112030	112	2	1	1	54			54	1	0	2	3	2	2	2	1	2	2	2	2	2	2	2	2	2	2	1	1	1	1	1	3	7	60	8	3360	3001 to 40000	2	2	0	1	2	2	0	0	0	0	0
956	23323013	323	2	2	1	65	22		22	2	9	1	18	1	2	2	1	1	1	2	2	2	2	2	2	2	1	1	1	1	2	1	3	7	60	8	3360	3001 to 40000	0	2	0	1	2	2	0	0	0	0	0
1987	12306074	306	2	1	1	83			83	1	0	2	19	1	2	2	2	2	2	2	2	2	2	2	2	2	2	1	1	1	2	1	3	7	60	8	3360	3001 to 40000	2	2	0	1	2	2	0	0	0	0	0
1239	52381078	381	1	1	1	74	38		74	1	0	2	19	1	2	2	1	2	2	2	2	2	2	2	2	2	1	2	2	1	2	1	3	7	60	8	3360	3001 to 40000	0	2	0	1	2	2	0	0	0	0	0
1354	53385007	385	2	2	1	69			69	2	2	2	16	2	2	2	1	2	2	2	2	2	2	2	2	2	2	2	1	1	2	1	3	7	60	8	3360	3001 to 40000	2	2	0	1	2	2	0	0	0	0	0
1893	12270086	270	2	1	1	85			85	1	0	2	19	2	2	2	2	2	2	2	2	2	2	2	2	2	2	1	1	1	2	1	3	7	60	8	3360	3001 to 40000	2	2	0	1	2	2	0	0	0	0	0
1019	42371038	371	1	1	1	58	28		58	1	5	2	19	1	2	2	1	2	1	2	2	2	2	2	2	2	1	1	1	1	2	1	3	7	60	8	3360	3001 to 40000	2	2	0	1	2	2	0	0	0	0	0
1887	12270074	270	2	1	1	65			65	1	5	2	19	2	2	2	1	2	2	2	2	2	2	2	2	2	2	1	1	1	2	1	3	7	60	8	3360	3001 to 40000	2	2	0	1	2	2	0	0	0	0	0
889	23313077	313	1	2	1	67	34	32	19	2	12	1	17	1	2	2	1	2	1	2	1	1	2	2	1	1	1	1	1	1	1	2	3	7	60	8	3360	3001 to 40000	2	2	0	1	2	2	0	0	0	0	0
1140	42376080	376	2	1	1	100	40		100	1	0	2	1	1	2	2	1	2	2	2	2	2	2	2	1	2	2	1	1	1	2	2	3	7	60	8	3360	3001 to 40000	0	2	0	1	2	2	0	0	0	0	0
424	72227048	227	1	1	1	55	24	20	24	1	10	1	18	1	1	1	1	1	1	2	1	1	1	2	1	2	1	1	1	1	1	2	3	7	60	8	3360	3001 to 40000	0	2	0	1	2	2	0	0	0	0	0
1025	42371050	371	1	1	1	70			70	1	0	2	19	1	2	2	1	2	2	2	2	2	2	2	2	2	2	1	1	1	2	2	3	7	60	8	3360	3001 to 40000	2	2	0	1	2	2	0	0	0	0	0
477	73227053	227	1	2	1	56	23		23	2	17	1	18	1	1	2	1	1	1	2	1	2	2	2	2	2	1	1	1	1	1	2	3	7	60	8	3360	3001 to 40000	0	2	0	1	2	2	0	0	0	0	0
491	73227081	227	1	2	1	70	27	25	70	2	5	4	20	1	2	2	1	1	1	2	1	2	2	2	2	2	1	1	1	1	1	2	3	7	60	8	3360	3001 to 40000	0	2	0	1	2	2	0	0	0	0	0
1002	42371004	371	1	1	1	65	35	20	65	1	15	2	19	1	2	2	1	1	1	2	1	2	2	2	2	1	1	1	1	1	1	3	3	7	60	8	3360	3001 to 40000	2	2	0	1	2	2	0	0	0	0	0
220	62165040	165	1	1	1	70	25		70	1	10	2	19	1	2	2	1	1	1	2	1	2	2	2	2	2	1	1	1	1	1	3	3	7	60	8	3360	3001 to 40000	0	2	0	1	2	2	0	0	0	0	0
550	72229098	229	2	1	1	38	30		40	1	7	2	15	1	1	2	1	2	1	2	1	1	2	2	2	2	1	1	1	1	1	3	3	7	60	8	3360	3001 to 40000	2	2	0	1	2	2	0	0	0	0	0
1477	22006056	6	1	1	1	85	23		85	1	9	2	19	1	1	2	1	1	1	1	1	2	2	2	2	1	1	1	1	1	1	3	3	7	60	8	3360	3001 to 40000	2	2	0	1	2	2	0	0	0	0	0
526	72229050	229	2	1	1	80	38	32	80	1	0	2	19	1	1	2	1	2	1	2	1	2	2	2	1	2	1	1	1	1	1	3	3	7	60	8	3360	3001 to 40000	2	2	0	1	2	2	0	0	0	0	0
580	73229059	229	2	2	1	52	26	25	20	2	9	2	16	1	1	2	1	2	1	2	1	2	2	2	2	2	1	1	1	1	1	3	3	7	60	8	3360	3001 to 40000	2	2	0	1	2	2	0	0	0	0	0
407	72227014	227	1	1	1	52	18		52	1	9	2	15	1	1	2	1	2	1	2	1	1	2	2	2	2	1	1	1	1	1	3	2	3	300	4	3600	3001 to 40000	0	2	0	1	2	2	0	0	0	0	0
1256	53381013	381	1	2	1	23	21		21	2	14	1	17	1	2	2	1	2	1	2	1	2	2	2	1	1	1	1	1	1	1	3	2	5	180	4	3600	3001 to 40000	0	2	0	1	2	2	0	0	0	0	0
1752	22220004	220	2	1	1	19			19	1	12	2	17	1	2	2	1	1	1	2	1	2	2	2	2	2	1	1	1	1	2	3	2	5	180	4	3600	3001 to 40000	2	2	0	1	2	2	0	0	0	0	0
1866	12270032	270	2	1	1	62	33		62	1	15	2	19	1	2	2	1	2	1	2	1	1	2	2	1	2	1	1	1	1	1	2	3	5	90	8	3600	3001 to 40000	2	2	0	1	2	2	0	0	0	0	0
430	72227060	227	1	1	1	50			50	1	0	2	11	1	2	2	1	2	1	2	2	2	2	2	2	2	1	1	1	1	1	2	1	6	600	1	3600	3001 to 40000	0	1	2	2	2	2	0	0	0	0	0
10	12095020	95	2	1	1	45			45	1	5	2	5	1	2	2	2	2	2	2	2	2	2	2	2	2	2	1	1	1	1	2	1	6	600	1	3600	3001 to 40000	0	1	4	3	2	2	0	0	0	0	0
1468	22006038	6	1	1	1	21			21	1	5	1	6	1	2	2	1	2	1	2	2	2	2	2	2	2	2	1	1	1	2	1	1	6	600	1	3600	3001 to 40000	1	1	3	3	2	2	0	1	0	0	0
834	22313068	313	1	1	1	30			30	1	0	2	11	1	2	2	1	2	1	2	2	2	2	2	2	2	2	1	1	1	1	1	1	6	600	1	3600	3001 to 40000	2	2	0	1	2	2	0	0	0	0	0
1298	53381096	381	1	1	1	33			33	1	0	2	15	1	2	2	1	2	1	2	2	2	2	2	2	2	1	1	1	1	1	1	1	6	600	1	3600	3001 to 40000	0	2	0	1	2	2	0	0	0	0	0
1989	12306078	306	2	1	1				36	1	1	2	3	1	2	2	1	2	1	2	2	2	2	2	2	2	2	1	1	1	1	1	1	6	600	1	3600	3001 to 40000	2	2	0	1	2	2	0	0	0	0	0
1247	52381094	381	1	1	1	58			58	2	2	2	5	1	2	2	1	2	2	2	2	2	2	2	2	2	2	1	1	1	1	1	1	6	600	1	3600	3001 to 40000	0	2	0	1	2	2	0	0	0	0	0
1475	22006052	6	1	1	1	53	19		53	1	0	2	11	1	2	2	1	2	1	2	2	2	2	2	2	2	1	1	1	1	2	1	1	6	600	1	3600	3001 to 40000	2	2	0	1	2	2	0	0	0	0	0
1587	12112074	112	2	1	1	20			20	1	0	1	6	1	2	2	1	2	1	2	1	2	2	2	2	2	1	1	1	1	2	1	1	6	600	1	3600	3001 to 40000	2	2	0	1	2	2	0	0	0	0	0
346	62179094	179	2	1	1	60			60	1	0	2	1	1	2	2	1	2	2	2	2	2	2	2	1	2	1	1	1	1	2	1	1	6	600	1	3600	3001 to 40000	2	2	0	1	2	2	0	0	0	0	0
1476	22006054	6	1	1	1	19			19	1	5	1	6	1	2	2	1	2	2	2	2	2	2	2	2	2	2	2	2	1	2	1	1	6	600	1	3600	3001 to 40000	2	2	0	1	2	2	0	0	0	0	0
1493	22006088	6	1	1	1	40			40	1	5	2	5	1	2	2	1	2	1	2	2	2	2	2	2	2	2	1	2	1	2	1	1	6	600	1	3600	3001 to 40000	2	2	0	1	2	2	0	0	0	0	0
303	62179006	179	2	1	1	49			49	1	4	2	3	1	2	2	1	2	2	2	2	2	2	2	1	2	2	1	1	1	2	1	1	6	600	1	3600	3001 to 40000	2	2	0	1	2	2	0	0	0	0	0
1488	22006078	6	1	1	1	32			32	1	0	2	13	1	2	2	1	2	1	2	2	2	2	2	1	2	1	2	1	1	2	1	1	6	600	1	3600	3001 to 40000	2	2	0	1	2	2	0	0	0	0	0
331	62179066	179	2	1	1	55	26	23	23	1	5	2	11	1	2	2	1	2	1	2	2	2	2	2	1	2	1	1	1	1	1	1	1	6	600	1	3600	3001 to 40000	1	1	5	2	2	2	0	1	0	0	0
36	12095072	95	2	1	1	34			34	1	3	2	3	1	2	2	1	2	1	2	2	2	2	2	2	2	1	1	1	1	2	1	1	6	600	1	3600	3001 to 40000	0	2	0	1	2	2	0	0	0	0	0
333	62179070	179	2	1	1	42			42	1	2	2	5	1	2	2	1	2	2	2	2	2	2	2	1	2	1	1	1	1	2	2	1	6	600	1	3600	3001 to 40000	2	2	0	1	2	2	0	0	0	0	0
319	62179040	179	2	1	1	45			45	1	2	2	1	1	2	2	1	2	1	2	1	2	2	2	2	2	1	1	1	1	2	2	1	6	600	1	3600	3001 to 40000	2	2	0	1	2	2	0	0	0	0	0
38	12095076	95	2	1	1	34			34	1	0	2	3	1	2	2	1	2	1	2	2	2	2	2	2	2	1	1	1	1	2	2	1	6	600	1	3600	3001 to 40000	0	2	0	1	2	2	0	0	0	0	0
443	72227086	227	1	1	1	50			50	1	8	2	10	1	2	2	1	2	2	2	2	2	2	2	2	1	1	1	1	1	1	2	1	6	600	1	3600	3001 to 40000	0	2	0	1	2	2	0	0	0	0	0
207	62165014	165	1	1	1	32	28		32	1	6	1	4	1	2	2	1	2	1	1	2	2	2	2	2	2	1	1	1	1	2	2	1	6	600	1	3600	3001 to 40000	0	1	15	2	2	2	0	0	0	1	0
1786	22220072	220	2	1	1	27			27	1	8	2	13	1	2	2	1	2	1	2	2	2	2	2	2	2	1	1	1	1	2	1	1	6	600	1	3600	3001 to 40000	2	2	0	1	2	2	0	0	0	0	0
1699	22143098	143	2	1	1	44			44	1	0	2	20	2	2	2	1	2	2	2	2	2	2	2	2	2	2	2	1	1	2	1	1	6	600	1	3600	3001 to 40000	1	1	5	3	2	2	0	0	0	0	0
1949	11306095	306	2	2	1	40			40	2	0	2	3	2	2	2	1	2	2	2	2	2	2	2	2	2	2	1	1	1	2	1	2	6	150	4	3600	3001 to 40000	1	1	7	2	2	2	0	0	0	0	0
766	33297031	297	2	2	1	35			35	2	0	2	16	1	2	2	1	2	2	2	2	2	2	2	1	2	2	1	1	1	2	1	2	7	130	4	3640	3001 to 40000	2	2	0	1	2	2	0	0	0	0	0
1491	22006084	6	1	1	1	34			34	1	0	2	5	1	2	2	1	2	2	2	2	2	2	2	2	2	2	2	1	1	2	1	1	6	630	1	3780	3001 to 40000	2	1	3	3	2	2	0	0	0	0	0
1498	22006098	6	1	1	1	27			27	1	8	2	13	1	2	2	1	2	2	2	2	2	2	2	2	2	2	2	1	1	2	2	1	6	630	1	3780	3001 to 40000	2	2	0	1	2	2	0	0	0	0	0
1126	42376052	376	2	1	1	70			70	1	6	2	2	2	2	2	2	2	2	2	2	2	2	2	1	2	2	2	2	1	2	2	1	7	540	1	3780	3001 to 40000	0	1	1460	5	2	2	0	0	0	0	0
1128	42376056	376	2	1	1	28			28	1	0	2	2	1	2	2	1	2	2	2	2	2	2	2	2	2	2	1	2	1	2	1	1	7	540	1	3780	3001 to 40000	0	2	0	1	2	2	0	0	0	0	0
1124	42376048	376	2	1	1	39			39	1	5	2	1	1	2	2	1	2	1	2	2	2	2	2	1	2	2	1	1	1	2	1	1	7	540	1	3780	3001 to 40000	0	1	1825	4	2	2	0	0	0	0	0
601	32289002	289	1	1	1	39			39	1	16	2	14	1	1	1	1	1	1	2	1	2	2	2	2	2	1	1	1	1	1	1	2	2	480	4	3840	3001 to 40000	0	2	0	1	2	2	0	0	0	0	0
946	22323092	323	2	1	1	55			55	1	4	2	15	1	2	2	1	2	1	2	2	2	2	2	2	2	1	1	1	1	2	1	2	4	240	4	3840	3001 to 40000	0	1	7	2	2	2	0	0	0	0	0
325	62179052	179	2	1	1	60	25		60	1	2	2	1	1	2	2	1	2	2	2	2	2	2	2	2	2	2	2	1	1	2	1	2	4	240	4	3840	3001 to 40000	2	2	0	1	2	2	0	0	0	0	0
1047	42371094	371	1	1	1	33			33	1	9	2	15	1	2	2	1	2	1	2	2	2	2	2	1	2	1	1	1	1	2	2	2	4	240	4	3840	3001 to 40000	2	2	0	1	2	2	0	0	0	0	0
1798	22220096	220	2	1	1	70			70	1	0	2	9	1	2	2	1	2	2	2	2	2	2	2	2	2	1	1	1	1	2	1	3	4	120	8	3840	3001 to 40000	2	2	0	1	2	2	0	0	0	0	0
615	32289030	289	1	1	1	65			65	1	14	2	1	1	1	1	1	2	1	2	1	1	2	2	2	1	1	1	1	1	1	2	3	4	120	8	3840	3001 to 40000	0	2	0	1	2	2	0	0	0	0	0
1347	52385094	385	2	1	1	75			75	1	5	3	19	1	2	2	1	2	1	2	1	2	2	2	2	1	1	1	1	1	1	3	3	4	120	8	3840	3001 to 40000	2	2	0	1	2	2	0	0	0	0	0
304	62179008	179	2	1	1	70	28	20	28	1	9	2	15	1	2	2	1	1	1	2	1	2	2	2	2	2	2	1	1	1	1	3	3	4	120	8	3840	3001 to 40000	2	2	0	1	2	2	0	0	0	0	0
433	72227066	227	1	1	1	19			19	1	6	1	4	1	2	2	1	2	2	2	2	2	2	2	2	2	2	2	2	1	2	2	1	5	780	1	3900	3001 to 40000	0	1	3	5	2	2	0	1	0	0	0
665	33289029	289	1	2	1	29			29	2	5	2	8	2	2	2	2	2	2	2	2	2	2	2	2	2	2	1	2	1	2	1	2	7	140	4	3920	3001 to 40000	0	1	5	4	2	2	0	0	0	0	0
426	72227052	227	1	1	1	54	24		54	1	6	2	11	1	1	2	1	1	1	2	1	2	2	2	2	1	1	1	1	1	1	2	1	6	660	1	3960	3001 to 40000	0	2	0	1	2	2	0	0	0	0	0
942	22323084	323	2	1	1	32			32	1	0	2	12	1	2	2	1	2	2	2	2	2	2	2	2	1	2	2	1	1	2	1	1	6	680	1	4080	3001 to 40000	0	2	0	1	2	2	0	0	0	0	0
1935	11306067	306	2	2	1	63	32		32	2	8	2	3	1	2	2	1	2	2	2	2	2	2	2	2	2	2	2	1	1	1	1	2	5	210	4	4200	3001 to 40000	2	2	0	1	2	2	0	0	0	0	0
1132	42376064	376	2	1	1	65			65	1	0	2	1	1	2	2	1	2	2	2	2	2	2	2	1	2	2	1	1	1	2	2	1	7	600	1	4200	3001 to 40000	0	1	10950	4	2	2	0	1	0	0	0
1120	42376040	376	2	1	1	60			60	1	0	2	1	1	2	2	1	2	1	2	2	2	2	2	1	2	2	1	1	1	2	1	1	7	600	1	4200	3001 to 40000	0	1	7300	5	2	2	0	0	3	0	0
1592	12112084	112	2	1	1	45			45	1	0	2	3	2	2	2	1	2	2	2	2	2	2	2	2	2	2	2	1	1	2	1	1	7	600	1	4200	3001 to 40000	1	1	7	3	1	2	0	1	1	1	0
1433	21006065	6	1	2	1	44			44	2	0	2	8	1	2	2	1	2	1	2	2	2	2	2	2	2	1	2	2	1	2	3	1	7	600	1	4200	3001 to 40000	1	1	4	5	1	2	0	0	0	0	0
1564	12112028	112	2	1	1	38			38	1	0	2	3	2	2	2	1	2	2	2	2	2	2	2	2	2	2	1	1	1	2	1	1	7	600	1	4200	3001 to 40000	1	1	7	3	1	2	0	0	0	0	0
425	72227050	227	1	1	1	36			36	1	3	2	4	1	2	2	1	2	1	2	1	2	2	2	2	2	1	1	1	1	2	2	1	7	600	1	4200	3001 to 40000	0	2	0	1	2	2	0	0	0	0	0
1466	22006034	6	1	1	1	30			30	1	5	2	13	1	2	2	1	2	1	2	1	2	2	2	2	2	1	1	1	1	2	1	1	7	600	1	4200	3001 to 40000	1	1	7	3	1	2	0	0	0	0	0
1588	12112076	112	2	1	1	45			45	1	0	2	1	1	2	2	1	2	1	2	2	2	2	2	2	2	1	1	1	1	2	1	1	7	600	1	4200	3001 to 40000	2	2	0	1	2	2	0	0	0	0	0
715	32297030	297	2	1	1	44			44	1	1	2	1	1	2	2	1	2	2	2	2	2	2	2	2	2	1	1	1	1	1	1	1	7	600	1	4200	3001 to 40000	2	2	0	1	2	2	0	0	0	0	0
1232	52381064	381	1	1	1	43			43	1	0	2	4	1	2	2	1	2	2	2	2	2	2	2	1	2	2	1	1	1	1	1	1	7	600	1	4200	3001 to 40000	0	2	0	1	2	2	0	0	0	0	0
324	62179050	179	2	1	1		55		55	1	3	2	5	1	2	2	1	2	1	2	2	2	2	2	1	2	2	1	1	1	1	1	1	7	600	1	4200	3001 to 40000	1	1	4	2	1	2	0	0	0	0	0
1582	12112064	112	2	1	1	38			38	1	0	2	1	1	2	2	1	2	2	2	2	2	2	2	2	2	2	2	1	1	2	1	1	7	600	1	4200	3001 to 40000	2	2	0	1	2	2	0	0	0	0	0
516	72229030	229	2	1	1	38			35	1	0	2	4	2	2	2	1	2	2	2	2	2	2	2	2	2	2	1	1	1	2	1	1	7	600	1	4200	3001 to 40000	2	2	0	1	2	2	0	0	0	0	0
307	62179014	179	2	1	1	40			40	1	2	2	2	1	2	2	1	2	1	2	2	2	2	2	1	2	2	1	1	1	2	1	1	7	600	1	4200	3001 to 40000	2	2	0	1	2	2	0	0	0	0	0
1484	22006070	6	1	1	1	27			27	1	8	2	13	1	2	2	1	2	1	2	1	2	2	2	2	2	2	1	1	1	2	1	1	7	600	1	4200	3001 to 40000	2	2	0	1	2	2	0	0	0	0	0
1470	22006042	6	1	1	1	28			28	1	3	2	13	1	2	2	1	2	1	2	2	2	2	2	2	2	2	1	2	1	2	1	1	7	600	1	4200	3001 to 40000	2	1	3	3	2	2	0	0	0	0	0
1568	12112036	112	2	1	1	63			63	1	0	2	3	2	2	2	2	2	2	2	2	2	2	2	2	2	2	2	1	1	2	1	1	7	600	1	4200	3001 to 40000	2	2	0	1	2	2	0	0	0	0	0
1421	21006041	6	1	2	1	30			30	2	5	2	6	1	2	2	1	2	2	2	2	2	2	2	2	2	2	2	1	1	2	1	1	7	600	1	4200	3001 to 40000	2	2	0	1	2	2	0	0	0	0	0
548	72229094	229	2	1	1	43			41	1	2	2	4	2	2	2	1	2	2	2	2	2	2	2	2	2	1	2	2	1	2	1	1	7	600	1	4200	3001 to 40000	2	2	0	1	2	2	0	0	0	0	0
1005	42371010	371	1	1	1	60	50		60	1	8	2	15	1	2	2	1	2	1	2	2	2	2	2	2	2	2	1	1	1	2	1	1	7	600	1	4200	3001 to 40000	2	2	0	1	2	2	0	0	0	0	0
1580	12112060	112	2	1	1	53			53	1	0	2	3	2	2	2	1	2	2	2	2	2	2	2	2	2	2	1	1	1	2	1	1	7	600	1	4200	3001 to 40000	2	2	0	1	2	2	0	0	0	0	0
329	62179062	179	2	1	1	28			28	1	2	2	3	1	2	2	1	2	2	2	2	2	2	2	1	2	2	1	1	1	2	1	1	7	600	1	4200	3001 to 40000	2	2	0	1	2	2	0	0	0	0	0
850	22313100	313	1	1	1	45			45	1	0	2	3	1	2	2	2	2	2	2	2	2	2	2	2	2	2	2	2	1	2	1	1	7	600	1	4200	3001 to 40000	2	2	0	1	2	2	0	0	0	0	0
512	72229022	229	2	1	1	45			45	1	0	2	3	1	2	2	1	2	2	2	2	2	2	2	2	2	2	2	1	1	2	1	1	7	600	1	4200	3001 to 40000	2	2	0	1	2	2	0	0	0	0	0
1999	12306098	306	2	1	1	60	25		60	1	0	2	3	2	2	2	1	2	2	2	2	2	2	2	2	2	2	1	1	1	2	1	1	7	600	1	4200	3001 to 40000	2	2	0	1	2	2	0	0	0	0	0
349	62179100	179	2	1	1	48			48	1	2	2	15	1	2	2	1	2	2	2	1	2	2	2	1	2	1	1	1	1	1	1	1	7	600	1	4200	3001 to 40000	1	1	4	3	1	2	0	0	0	0	0
1027	42371054	371	1	1	1	37			37	1	8	2	4	1	2	2	1	2	1	2	2	2	2	2	2	2	2	1	1	1	2	1	1	7	600	1	4200	3001 to 40000	2	2	0	1	2	2	0	0	0	0	0
1026	42371052	371	1	1	1	35			35	1	9	2	4	1	2	2	1	2	1	2	2	2	2	2	1	2	2	1	1	1	2	2	1	7	600	1	4200	3001 to 40000	2	2	0	1	2	2	0	0	0	0	0
1437	21006073	6	1	2	1	30			30	2	5	2	8	1	2	2	1	2	1	2	2	2	2	2	2	2	2	2	2	1	2	2	1	7	600	1	4200	3001 to 40000	2	2	0	1	2	2	0	0	0	0	0
1575	12112050	112	2	1	1	47			47	1	9	2	1	1	2	2	1	2	2	2	2	2	2	2	1	2	2	1	1	1	1	2	1	7	600	1	4200	3001 to 40000	2	2	0	1	2	2	0	0	0	0	0
246	62165092	165	1	1	1	37			37	1	10	2	15	1	2	2	1	2	1	2	2	2	2	2	2	2	1	1	1	1	1	2	1	7	600	1	4200	3001 to 40000	0	2	0	1	2	2	0	0	0	0	0
1961	12306020	306	2	1	1	32			32	1	8	2	3	1	2	2	1	2	2	2	2	2	2	2	2	2	2	1	1	1	2	2	1	7	600	1	4200	3001 to 40000	2	2	0	1	2	2	0	0	0	0	0
334	62179072	179	2	1	1	38			38	1	6	2	11	1	2	2	1	2	1	2	1	2	2	2	2	2	1	1	1	1	1	3	1	7	600	1	4200	3001 to 40000	1	1	7	3	1	2	0	0	0	0	0
250	62165100	165	1	1	1	42			42	1	9	2	15	1	2	2	1	2	1	2	1	2	2	2	2	2	1	1	1	1	1	3	1	7	600	1	4200	3001 to 40000	0	2	0	1	2	2	0	0	0	0	0
237	62165074	165	1	1	1	35			35	1	12	2	15	1	2	2	1	2	1	2	1	2	2	2	2	2	1	1	1	1	1	3	1	7	600	1	4200	3001 to 40000	0	2	0	1	2	2	0	0	0	0	0
922	22323044	323	2	1	1	35			35	1	7	2	12	1	2	2	1	2	2	2	2	2	2	2	1	1	2	1	1	1	2	1	1	7	600	1	4200	3001 to 40000	0	1	7	3	2	2	0	1	0	0	1
508	72229014	229	2	1	1	55	28	20	55	1	2	2	1	1	2	2	1	2	2	2	2	2	2	2	2	2	2	1	1	1	2	2	1	7	600	1	4200	3001 to 40000	2	1	3	3	1	1	0	0	1	1	1
1106	42376012	376	2	1	1	52	24		52	1	3	2	1	1	2	2	1	2	2	2	2	2	2	2	1	2	2	1	1	1	2	2	1	7	600	1	4200	3001 to 40000	0	1	1460	2	2	2	1	0	1	0	0
1980	12306060	306	2	1	1	55	35		55	1	8	1	1	1	2	2	1	2	2	2	2	1	2	2	1	2	1	1	1	1	2	1	1	7	600	1	4200	3001 to 40000	1	1	7	3	1	1	0	0	1	1	0
1554	12112008	112	2	1	1	44			44	1	0	2	3	1	2	2	1	2	2	2	2	2	2	2	2	2	2	1	1	1	2	1	1	7	600	1	4200	3001 to 40000	1	1	7	2	1	2	0	0	0	0	0
1148	42376096	376	2	1	1	55			55	1	2	2	1	1	2	2	1	2	1	2	2	2	2	2	1	2	2	1	1	1	2	1	1	7	600	1	4200	3001 to 40000	0	1	5475	5	2	1	0	1	1	1	0
1909	11306017	306	2	2	1	72			72	2	0	3	16	1	2	2	1	2	2	2	2	2	2	2	2	2	2	2	1	1	2	1	2	7	150	4	4200	3001 to 40000	2	1	7	3	1	2	0	0	0	0	0
1801	11270001	270	2	2	1	60			60	2	0	2	16	2	2	2	1	2	2	2	2	2	2	2	2	2	2	2	2	1	2	2	2	7	150	4	4200	3001 to 40000	1	1	3	2	1	2	0	0	3	0	0
1510	11112019	112	2	2	1	29			29	2	0	2	16	1	2	2	1	2	2	2	2	2	2	2	2	2	2	2	2	1	2	1	2	7	150	4	4200	3001 to 40000	1	1	3	2	2	2	0	0	0	0	0
1833	11270065	270	2	2	1	70			70	2	0	3	16	1	2	2	2	2	2	2	2	2	2	2	2	2	2	1	1	1	2	1	2	7	150	4	4200	3001 to 40000	1	1	7	2	2	2	0	0	0	0	0
977	23323055	323	2	2	1	36			36	2	5	2	12	1	2	2	1	2	2	2	2	2	2	2	1	2	2	1	1	1	2	1	2	7	150	4	4200	3001 to 40000	0	1	7	5	2	2	0	0	0	0	0
771	33297041	297	2	2	1	40			40	2	0	2	16	1	2	2	1	2	1	2	2	2	2	2	1	2	2	1	1	1	2	1	2	7	150	4	4200	3001 to 40000	1	1	730	2	1	2	0	0	0	0	0
1523	11112045	112	2	2	1	65			65	2	0	2	16	2	2	2	1	2	2	2	2	2	2	2	2	2	2	2	2	1	2	1	2	7	150	4	4200	3001 to 40000	1	1	3	2	2	2	0	0	0	0	0
1549	11112097	112	2	2	1	55	25		25	2	5	2	16	2	2	2	1	2	2	2	2	2	2	2	2	2	2	2	1	1	2	2	2	7	150	4	4200	3001 to 40000	2	2	0	1	2	2	0	0	0	0	0
1939	11306075	306	2	2	1	39			39	2	0	2	16	1	2	2	1	2	1	2	2	2	2	2	1	2	2	1	1	1	2	1	2	7	150	4	4200	3001 to 40000	1	1	2	2	2	2	0	0	0	0	0
1839	11270077	270	2	2	1	26			26	2	22	2	16	2	2	2	1	2	2	2	2	2	2	2	2	2	2	2	2	1	2	1	2	7	150	4	4200	3001 to 40000	1	1	7	4	1	2	0	0	0	0	0
1534	11112067	112	2	2	1	58	23		23	2	7	5	18	1	2	2	1	2	1	2	2	2	2	2	1	2	2	1	1	1	2	1	2	7	150	4	4200	3001 to 40000	2	2	0	1	2	2	0	0	0	0	0
1546	11112091	112	2	2	1	34			34	2	0	2	16	1	2	2	2	2	2	2	2	2	2	2	2	2	2	2	2	1	2	1	2	7	150	4	4200	3001 to 40000	2	2	0	1	2	2	0	0	0	0	0
1912	11306023	306	2	2	1	62			62	2	5	3	16	1	2	2	2	2	2	2	2	2	2	2	2	2	2	1	1	1	2	1	2	7	150	4	4200	3001 to 40000	2	2	0	1	2	2	0	0	0	0	0
1518	11112035	112	2	2	Hamida	80	55		55	2	0	2	16	1	2	2	2	2	2	2	2	2	2	2	2	2	2	2	2	1	2	1	2	7	150	4	4200	3001 to 40000	2	2	0	1	2	2	0	0	0	0	0
1529	11112057	112	2	2	1	18			18	2	5	2	16	1	2	2	1	2	2	2	2	2	2	2	2	2	2	1	1	1	2	1	2	7	150	4	4200	3001 to 40000	2	2	0	1	2	2	0	0	0	0	0
1837	11270073	270	2	2	1	33			33	2	2	2	16	1	2	2	1	2	1	2	2	2	2	2	2	2	2	1	1	1	2	1	2	7	150	4	4200	3001 to 40000	2	2	0	1	2	2	0	0	0	0	0
1360	53385019	385	2	2	1	55	21		21	2	5	2	16	2	2	2	1	2	2	2	2	2	2	2	2	2	1	1	1	1	2	1	2	7	150	4	4200	3001 to 40000	2	2	0	1	2	2	0	0	0	0	0
1810	11270019	270	2	2	1	57			56	2	4	2	16	1	2	2	1	2	2	2	2	2	2	2	2	2	2	1	1	1	2	1	2	7	150	4	4200	3001 to 40000	2	2	0	1	2	2	0	0	0	0	0
1533	11112065	112	2	2	1	36			36	2	0	3	16	2	2	2	1	2	2	2	2	2	2	2	2	2	2	1	1	1	2	1	2	7	150	4	4200	3001 to 40000	2	2	0	1	2	2	0	0	0	0	0
1507	11112013	112	2	2	1	32			32	2	1	2	16	1	2	2	1	2	2	2	2	2	2	2	2	2	2	2	2	1	2	1	2	7	150	4	4200	3001 to 40000	2	2	0	1	2	2	0	0	0	0	0
1919	11306037	306	2	2	1	70	43	18	70	2	3	3	16	1	2	2	1	2	2	2	2	2	2	2	2	2	2	1	1	1	1	2	2	7	150	4	4200	3001 to 40000	2	2	0	1	2	2	0	0	0	0	0
1811	11270021	270	2	2	1	33			33	2	12	2	16	1	2	2	1	2	1	2	1	1	2	2	2	2	1	1	1	1	1	2	2	7	150	4	4200	3001 to 40000	2	1	4	2	2	2	0	0	0	0	0
1835	11270069	270	2	2	1	29			29	2	2	2	16	2	2	2	1	2	2	2	2	2	2	2	2	2	2	1	1	1	2	1	2	7	150	4	4200	3001 to 40000	1	1	7	4	1	2	0	0	0	0	0
864	23313027	313	1	2	1	46			46	2	10	2	20	1	2	2	1	1	2	2	1	1	2	2	1	1	1	1	1	1	1	3	2	7	150	4	4200	3001 to 40000	1	1	25	3	1	1	0	0	1	0	0
1581	12112062	112	2	1	1	32			32	1	0	2	1	2	2	2	1	2	2	2	2	2	2	2	2	2	2	2	1	1	2	2	3	3	180	8	4320	3001 to 40000	2	2	0	1	2	2	0	0	0	0	0
1396	53385091	385	2	2	1	46	22		22	2	14	1	17	1	2	2	1	2	2	2	1	2	2	2	2	2	1	1	1	1	1	2	3	3	180	8	4320	3001 to 40000	2	2	0	1	2	2	0	0	0	0	0
1800	22220100	220	2	1	1	77	26		77	1	6	3	19	1	1	2	1	1	1	2	1	1	2	2	2	1	1	1	1	1	1	3	3	3	180	8	4320	3001 to 40000	2	2	0	1	2	2	0	0	0	0	0
917	22323034	323	2	1	1	47			47	1	9	2	12	2	2	2	1	2	2	2	2	2	2	2	2	2	2	2	1	1	2	1	1	6	720	1	4320	3001 to 40000	0	1	7	2	2	2	0	1	1	1	1
330	62179064	179	2	1	1	21			21	1	8	2	11	1	2	2	1	2	1	2	2	2	2	2	2	1	1	1	1	1	1	1	1	6	720	1	4320	3001 to 40000	2	2	0	1	2	2	0	0	0	0	0
920	22323040	323	2	1	1	20			20	1	0	1	14	2	2	2	1	2	2	2	2	2	2	2	2	2	2	2	2	1	2	1	1	6	720	1	4320	3001 to 40000	0	2	0	1	2	2	0	0	0	0	0
442	72227084	227	1	1	1	60	26	24	57	1	0	2	15	1	2	2	1	2	1	2	2	2	2	2	2	2	1	1	1	1	2	2	1	6	720	1	4320	3001 to 40000	0	2	0	1	2	2	0	0	0	0	0
807	22313014	313	1	1	1	42			42	1	2	2	3	1	2	2	1	2	1	2	2	2	2	2	2	1	1	1	1	1	2	2	1	6	720	1	4320	3001 to 40000	2	2	0	1	2	2	0	0	0	0	0
210	62165020	165	1	1	1	24			24	1	14	2	17	1	2	2	1	2	1	2	1	2	2	2	2	2	1	1	1	1	1	2	2	6	180	4	4320	3001 to 40000	0	1	5	1	2	2	0	0	0	0	1
793	33297085	297	2	2	1	38	19		19	2	10	2	17	1	2	2	1	2	1	2	2	2	2	2	2	2	1	1	1	1	2	1	2	6	180	4	4320	3001 to 40000	2	2	0	1	2	2	0	0	0	0	0
414	72227028	227	1	1	1	42			42	1	2	2	13	1	2	1	1	2	1	2	2	2	2	2	1	1	1	1	1	1	1	3	2	6	180	4	4320	3001 to 40000	0	2	0	1	2	2	0	0	0	0	0
863	23313025	313	1	2	1	58	44		44	2	17	3	10	1	2	2	1	1	1	2	1	1	2	2	1	1	1	1	1	1	1	3	3	6	90	8	4320	3001 to 40000	2	2	0	1	2	2	0	0	0	0	0
663	33289025	289	1	2	1	24			24	2	2	2	8	1	2	2	1	2	1	2	2	2	2	2	2	2	2	1	1	1	1	1	2	7	160	4	4480	3001 to 40000	0	2	0	1	2	2	0	0	0	0	0
660	33289019	289	1	2	1	34			34	2	11	2	16	1	2	2	1	2	1	2	1	1	2	2	1	1	1	1	1	1	1	2	2	6	190	4	4560	3001 to 40000	0	1	7	2	2	1	0	0	0	0	0
769	33297037	297	2	2	1	110	52		52	2	0	2	16	1	2	2	1	2	2	2	2	2	2	2	2	2	2	1	2	1	2	1	2	6	190	4	4560	3001 to 40000	2	2	0	1	2	2	0	0	0	0	0
342	62179086	179	2	1	1	36			36	1	6	2	11	1	2	2	1	2	2	2	2	2	2	2	2	2	1	1	1	1	1	1	1	7	660	1	4620	3001 to 40000	1	1	6	2	1	2	0	0	0	0	0
518	72229034	229	2	1	1	60	23		63	1	4	2	3	2	2	2	1	2	2	2	2	2	2	2	2	2	2	1	1	1	2	1	1	7	660	1	4620	3001 to 40000	2	2	0	1	2	2	0	0	0	0	0
657	33289013	289	1	2	1	41	18		18	2	11	1	17	1	2	1	1	1	1	2	1	1	2	2	2	1	1	1	1	1	1	2	3	7	85	8	4760	3001 to 40000	0	2	0	1	2	2	0	0	0	0	0
344	62179090	179	2	2	1	55	19		55	1	5	2	1	1	2	2	1	2	1	2	1	2	2	2	2	1	1	1	1	1	2	3	2	4	300	4	4800	3001 to 40000	2	2	0	1	2	2	0	0	0	0	0
1876	12270052	270	2	1	1	65			65	1	1	1	1	1	2	2	2	2	2	2	2	2	2	2	2	2	2	1	1	1	2	1	2	5	240	4	4800	3001 to 40000	1	1	7	4	2	2	0	1	1	1	1
378	63179054	179	2	1	1	60	40		60	1	3	2	1	1	2	2	1	2	1	2	1	2	2	2	2	2	1	1	1	1	1	1	2	5	240	4	4800	3001 to 40000	2	2	0	1	2	2	0	0	0	0	0
943	22323086	323	2	1	1	35			35	1	9	2	15	1	2	2	1	2	1	2	2	2	2	2	1	2	1	1	1	1	2	1	2	5	240	4	4800	3001 to 40000	0	2	0	1	2	2	0	0	0	0	0
1698	22143096	143	2	1	1	50	22	19	19	1	5	1	20	2	2	2	1	2	2	2	2	2	2	2	2	2	2	1	1	1	2	1	2	5	240	4	4800	3001 to 40000	2	2	0	1	2	2	0	0	0	0	0
140	12096080	96	1	1	1	55	25		55	1	0	2	20	2	2	2	2	2	2	2	2	2	2	2	2	2	2	1	1	1	2	1	2	5	240	4	4800	3001 to 40000	2	2	0	1	2	2	0	0	0	0	0
1542	11112083	112	2	2	1	47			47	2	0	3	20	1	2	2	2	2	2	2	2	2	2	2	2	2	2	2	2	1	2	1	2	5	240	4	4800	3001 to 40000	2	2	0	1	2	2	0	0	0	0	0
1652	22143004	143	2	1	1	65			65	1	9	2	1	2	2	2	1	2	1	2	2	2	2	2	1	2	2	1	1	1	2	2	2	5	240	4	4800	3001 to 40000	2	2	0	1	2	2	0	0	0	0	0
1694	22143088	143	2	1	1	65	30		65	1	12	2	1	2	2	2	1	2	1	1	2	2	2	2	1	1	1	1	1	1	1	3	2	5	240	4	4800	3001 to 40000	2	2	0	1	2	2	0	0	0	0	0
876	23313051	313	1	2	1	45			45	2	17	2	10	1	2	2	1	2	1	2	1	1	2	2	2	1	1	1	1	1	1	3	3	5	120	8	4800	3001 to 40000	1	1	2190	5	1	2	0	0	1	0	0
1483	22006068	6	1	1	1	75	40		75	1	0	2	19	1	2	2	1	2	1	2	1	2	2	2	2	2	1	1	2	1	2	3	3	5	120	8	4800	3001 to 40000	1	1	4	2	2	2	0	0	0	0	0
1781	22220062	220	2	1	1	68	37		68	1	5	2	19	1	2	2	1	2	1	2	1	2	2	2	1	1	1	1	1	1	2	1	3	5	120	8	4800	3001 to 40000	2	2	0	1	2	2	0	0	0	0	0
1791	22220082	220	2	1	1	66	18		66	1	0	2	1	1	2	2	1	2	2	2	2	2	2	2	2	2	2	1	1	1	2	1	3	5	120	8	4800	3001 to 40000	2	2	0	1	2	2	0	0	0	0	0
1720	21220039	220	2	2	1	37	20	18	18	2	0	1	18	1	2	2	1	2	1	2	2	2	2	2	2	2	1	1	1	1	2	1	3	5	120	8	4800	3001 to 40000	2	2	0	1	2	2	0	0	0	0	0
1784	22220068	220	2	1	1	22			22	1	15	2	17	1	2	2	1	2	1	2	2	2	2	2	2	2	1	1	1	1	2	2	3	5	120	8	4800	3001 to 40000	2	2	0	1	2	2	0	0	0	0	0
1865	12270030	270	2	1	1	60			60	1	12	2	19	1	2	2	1	1	1	2	1	2	2	2	1	2	2	1	1	1	1	2	3	5	120	8	4800	3001 to 40000	2	2	0	1	2	2	0	0	0	0	0
559	73229017	229	2	2	1	40			40	2	0	2	8	1	2	2	1	2	2	2	2	2	2	2	2	2	2	2	2	2	2	2	2	3	420	4	5040	3001 to 40000	2	2	0	1	2	2	0	0	0	0	0
1107	42376014	376	2	1	1	36			36	1	0	2	1	1	2	2	1	2	1	2	2	2	2	2	1	2	2	1	1	1	2	2	1	7	720	1	5040	3001 to 40000	0	1	1095	2	2	2	0	0	0	0	0
1111	42376022	376	2	1	1	35			35	1	2	2	2	1	2	2	1	2	2	2	2	2	2	2	1	2	2	1	1	1	2	2	1	7	720	1	5040	3001 to 40000	0	1	180	4	2	2	0	0	1	0	0
849	22313098	313	1	1	1	27			27	1	8	2	3	1	2	2	1	2	1	2	2	2	2	2	2	2	1	1	1	1	2	1	1	7	720	1	5040	3001 to 40000	1	1	1822	3	2	2	0	1	1	1	1
1037	42371074	371	1	1	1	78	40		78	1	0	2	11	1	2	2	1	2	1	2	2	1	2	2	2	2	1	1	1	1	1	2	1	7	720	1	5040	3001 to 40000	1	1	365	3	1	2	0	0	0	0	0
423	72227046	227	1	1	1	30			30	1	2	2	9	1	2	2	1	2	2	2	2	2	2	2	2	2	2	2	2	1	2	2	1	7	720	1	5040	3001 to 40000	0	2	0	1	2	2	0	0	0	0	0
1020	42371040	371	1	1	1	40			40	1	6	2	5	1	2	2	1	2	1	2	2	2	2	2	1	1	2	1	1	1	2	1	1	7	720	1	5040	3001 to 40000	2	2	0	1	2	2	0	0	0	0	0
1217	52381034	381	1	1	1	30			30	1	0	2	15	1	2	2	2	2	1	2	2	2	2	2	2	2	2	2	1	1	2	1	1	7	720	1	5040	3001 to 40000	0	2	0	1	2	2	0	0	0	0	0
431	72227062	227	1	1	1	35	19		31	1	3	2	15	1	2	2	1	2	1	2	1	2	2	2	2	2	1	1	1	1	1	2	1	7	720	1	5040	3001 to 40000	0	2	0	1	2	2	0	0	0	0	0
234	62165068	165	1	1	1	52			52	1	6	2	3	1	2	2	1	2	1	2	1	2	2	2	2	1	1	1	1	1	1	2	1	7	720	1	5040	3001 to 40000	0	2	0	1	2	2	0	0	0	0	0
1033	42371066	371	1	11	1	60	32	26	26	1	7	1	15	1	2	2	1	2	1	2	1	1	2	2	1	1	1	1	1	1	1	2	1	7	720	1	5040	3001 to 40000	1	1	365	4	1	1	0	0	0	0	0
1042	42371084	371	1	1	1	65	27	19	65	1	7	2	11	1	2	2	1	2	1	2	2	2	2	2	1	1	2	1	1	1	2	2	1	7	720	1	5040	3001 to 40000	1	1	365	5	1	2	0	0	0	0	0
1291	53381083	381	1	2	1	55			55	2	6	2	16	1	2	2	1	2	2	2	2	2	2	2	2	2	2	1	1	1	1	1	2	7	180	4	5040	3001 to 40000	0	1	5840	5	2	1	0	0	0	0	0
1157	43376013	376	2	2	1	50			50	2	0	2	16	2	2	2	2	2	2	2	2	2	2	2	1	2	1	1	1	1	2	2	2	7	180	4	5040	3001 to 40000	0	1	2920	3	2	2	1	0	0	0	1
1161	43376021	376	2	2	1	65			65	2	0	2	16	1	2	2	2	2	2	2	2	2	2	2	1	2	2	1	2	1	2	2	2	7	180	4	5040	3001 to 40000	0	1	1825	2	2	2	0	0	0	0	0
1153	43376005	376	2	2	1	37			37	2	0	2	16	1	2	2	1	2	1	2	2	2	2	2	1	2	2	1	1	1	2	1	2	7	180	4	5040	3001 to 40000	0	1	545	1	2	1	0	0	0	0	0
678	33289055	289	1	2	1	82	30		30	2	11	2	16	1	2	2	1	2	1	2	2	1	2	2	2	2	1	1	1	1	1	3	2	7	180	4	5040	3001 to 40000	0	1	7	3	2	2	0	0	0	1	0
830	22313060	313	1	1	1	65	35		65	1	12	2	15	1	2	2	1	2	1	2	2	2	2	2	1	2	1	1	1	1	1	3	2	7	180	4	5040	3001 to 40000	1	1	365	3	1	2	0	1	0	0	0
364	63179029	179	2	2	1	35			35	2	0	2	16	1	2	2	1	2	1	2	2	2	2	2	2	2	2	1	1	1	1	1	2	7	180	4	5040	3001 to 40000	2	1	7	3	1	2	0	1	0	0	0
607	32289014	289	1	1	1	51	24	22	51	1	9	2	15	1	2	1	1	1	1	2	1	2	2	2	1	1	1	1	1	1	1	3	2	7	180	4	5040	3001 to 40000	0	1	5	3	2	2	0	0	0	0	0
1538	11112075	112	2	2	1	46			46	2	0	2	16	1	2	2	1	2	1	2	2	2	2	2	2	2	2	1	1	1	2	1	2	7	180	4	5040	3001 to 40000	1	1	7	2	2	2	0	0	0	0	0
1178	43376055	376	2	2	1	25			29	2	5	2	16	1	2	2	2	2	2	2	2	2	2	2	2	2	2	1	1	1	2	1	2	7	180	4	5040	3001 to 40000	0	1	1460	4	2	2	0	0	0	0	0
1808	11270015	270	2	2	1	52			52	2	0	2	16	2	2	2	2	2	2	2	2	2	2	2	2	2	2	2	1	1	2	1	2	7	180	4	5040	3001 to 40000	1	1	7	3	2	2	0	0	0	0	0
280	63165059	165	1	2	1	65	26	22	22	2	13	2	16	1	1	2	1	1	1	2	1	2	2	2	2	2	1	1	1	1	1	3	2	7	180	4	5040	3001 to 40000	0	1	3	3	2	2	0	0	0	0	0
355	63179011	179	2	2	1	45			45	2	0	2	16	1	2	2	1	2	2	2	2	2	2	2	2	2	2	1	1	1	1	1	2	7	180	4	5040	3001 to 40000	2	2	0	1	2	2	0	0	0	0	0
367	63179035	179	2	2	1	30			30	2	2	2	16	1	2	2	1	2	2	2	2	2	2	2	2	2	2	1	1	1	1	1	2	7	180	4	5040	3001 to 40000	2	2	0	1	2	2	0	0	0	0	0
381	63179059	179	2	2	1	70	26		26	2	5	2	16	2	2	2	1	2	2	2	2	2	2	2	2	2	2	1	1	1	1	1	2	7	180	4	5040	3001 to 40000	2	2	0	1	2	2	0	0	0	0	0
1285	53381071	381	1	2	1	20			20	2	13	1	17	1	2	2	1	2	1	2	2	2	2	2	2	2	1	1	1	1	1	1	2	7	180	4	5040	3001 to 40000	0	2	0	1	2	2	0	0	0	0	0
351	63179003	179	2	2		34			34	2	10	2	16	1	2	2	1	2	1	2	1	2	2	2	2	2	1	1	1	1	2	1	2	7	180	4	5040	3001 to 40000	2	2	0	1	2	2	0	0	0	0	0
1930	11306057	306	2	2	1	57	33		33	2	5	4	16	1	2	2	2	2	2	2	2	2	2	2	2	2	2	1	1	1	1	1	2	7	180	4	5040	3001 to 40000	2	2	0	1	2	2	0	0	0	0	0
1525	11112049	112	2	2	1	54	24		25	2	6	2	16	1	2	2	1	2	2	2	2	2	2	2	2	2	2	2	2	1	1	1	2	7	180	4	5040	3001 to 40000	2	2	0	1	2	2	0	0	0	0	0
55	13095009	95	2	2	1	40	18		18	2	9	2	16	1	2	2	1	2	1	2	1	2	2	2	1	2	1	1	1	1	2	1	2	7	180	4	5040	3001 to 40000	0	2	0	1	2	2	0	0	0	0	0
1884	12270068	270	2	1	1	36			36	1	0	2	5	1	2	2	1	2	1	2	2	2	2	2	2	2	2	1	1	1	2	1	2	7	180	4	5040	3001 to 40000	2	2	0	1	2	2	0	0	0	0	0
1516	11112031	112	2	2	1	44			44	2	0	3	16	1	2	2	1	2	2	2	2	2	2	2	2	2	2	2	1	1	2	1	2	7	180	4	5040	3001 to 40000	2	2	0	1	2	2	0	0	0	0	0
1300	53381099	381	1	2	1	65	28	26	26	2	6	2	16	1	2	2	1	2	2	2	2	2	2	2	2	2	1	1	1	1	2	1	2	7	180	4	5040	3001 to 40000	0	2	0	1	2	2	0	0	0	0	0
1836	11270071	270	2	2	1	23			23	2	5	2	16	2	2	2	1	2	2	2	2	2	2	2	2	2	2	1	1	1	2	1	2	7	180	4	5040	3001 to 40000	2	2	0	1	2	2	0	0	0	0	0
1806	11270011	270	2	2	1	57			57	2	0	2	16	1	2	2	2	2	2	2	2	2	2	2	2	2	2	1	1	1	2	1	2	7	180	4	5040	3001 to 40000	1	2	0	1	2	2	0	0	0	0	0
1942	11306081	306	2	2	1	28			28	2	7	2	16	1	2	2	1	2	1	2	2	2	2	2	1	2	2	1	1	1	2	1	2	7	180	4	5040	3001 to 40000	2	2	0	1	2	2	0	0	0	0	0
1714	21220027	220	2	2	1	60			60	2	0	3	16	1	2	2	2	2	2	2	2	2	2	2	2	2	2	1	1	1	2	1	2	7	180	4	5040	3001 to 40000	2	2	0	1	2	2	0	0	0	0	0
1825	11270049	270	2	2	1	43			43	2	0	5	16	1	2	2	2	2	2	2	2	2	2	2	2	2	2	2	1	1	2	2	2	7	180	4	5040	3001 to 40000	2	2	0	1	2	2	0	0	0	0	0
1377	53385053	385	2	2	1	54	25	20	20	2	9	2	16	1	2	2	1	2	1	2	1	2	2	2	2	2	1	1	1	1	1	2	2	7	180	4	5040	3001 to 40000	2	2	0	1	2	2	0	0	0	0	0
1934	11306065	306	2	2	1	50	24	22	22	2	6	2	16	2	2	2	1	2	2	2	2	2	2	2	2	2	2	1	1	1	1	2	2	7	180	4	5040	3001 to 40000	2	2	0	1	2	2	0	0	0	0	0
1968	12306034	306	2	1	1	47	33		47	1	7	2	1	1	2	2	1	2	1	2	2	1	2	2	2	2	1	1	1	1	2	2	2	7	180	4	5040	3001 to 40000	2	2	0	1	2	2	0	0	0	0	0
1258	53381017	381	1	2	1	55	26		26	2	12	2	16	1	1	2	1	2	1	2	1	2	2	2	2	1	1	1	1	1	1	3	2	7	180	4	5040	3001 to 40000	0	2	0	1	2	2	0	0	0	0	0
1311	52385022	385	2	1	1	70	38		70	1	5	2	1	1	2	2	1	2	1	2	2	2	2	2	1	2	1	1	1	1	2	3	2	7	180	4	5040	3001 to 40000	2	2	0	1	2	2	0	0	0	0	0
843	22313086	313	1	1	1	25			25	1	12	2	13	1	2	2	1	2	1	2	2	1	2	2	2	2	2	2	2	1	1	3	2	7	180	4	5040	3001 to 40000	2	2	0	1	2	2	0	0	0	0	0
1924	11306045	306	2	2	1	54			54	2	0	2	16	2	2	2	2	2	2	2	2	2	2	2	2	2	2	2	2	1	2	1	2	7	180	4	5040	3001 to 40000	1	1	7	2	1	2	0	0	0	0	0
1447	21006093	6	1	2	1	55			55	2	0	2	8	1	2	2	1	2	1	2	1	2	2	2	2	2	2	1	2	1	2	1	2	7	180	4	5040	3001 to 40000	1	1	5	2	1	2	0	1	1	1	1
695	33289089	289	1	2	1	26			26	2	7	2	16	1	2	2	2	2	1	2	2	2	2	2	1	1	1	2	1	1	1	1	3	7	90	8	5040	3001 to 40000	0	1	7	3	2	2	0	0	0	0	0
757	33297013	297	2	2	1	25			25	2	0	2	16	2	2	2	1	2	2	2	2	2	2	2	2	2	2	1	1	1	1	1	3	7	90	8	5040	3001 to 40000	2	2	0	1	2	2	0	0	0	0	0
1249	52381100	381	1	1	1	65	36	34	65	1	4	2	19	1	2	2	1	1	1	1	1	2	2	2	2	2	1	1	1	1	2	1	3	7	90	8	5040	3001 to 40000	0	2	0	1	2	2	0	0	0	0	0
853	23313005	313	1	2	1	44			44	2	5	3	16	1	2	2	1	2	1	2	2	1	2	2	2	2	1	1	1	1	2	1	3	7	90	8	5040	3001 to 40000	2	2	0	1	2	2	0	0	0	0	0
775	33297049	297	2	2	1	47			47	2	0	2	16	1	2	2	2	2	2	2	2	2	2	2	1	2	2	1	1	1	2	2	3	7	90	8	5040	3001 to 40000	2	2	0	1	2	2	0	0	0	0	0
696	33289091	289	1	2	1	58	28	22	58	2	0	3	16	1	1	2	1	2	1	2	1	1	2	2	2	2	1	1	1	1	1	3	3	7	90	8	5040	3001 to 40000	0	2	0	1	2	2	0	0	0	0	0
1905	11306009	306	2	2	1	58			58	2	0	3	16	2	2	2	1	2	2	2	2	2	2	2	2	2	2	1	2	1	2	1	3	7	90	8	5040	3001 to 40000	1	1	7	2	1	2	0	0	0	0	0
1773	22220046	220	2	1	1	70	39		70	1	0	2	19	1	2	2	1	2	2	2	2	2	2	2	2	2	1	1	1	1	2	1	3	4	160	8	5120	3001 to 40000	2	2	0	1	2	2	0	0	0	0	0
654	33289007	289	1	2	1	50	40	21	50	2	17	3	14	1	2	2	1	1	1	2	1	2	2	1	2	1	1	1	1	1	1	2	2	6	220	4	5280	3001 to 40000	0	1	7	2	2	1	0	0	0	0	0
616	32289032	289	1	1					45	2	17	2	14	1	2	2	1	2	1	2	1	1	2	2	2	2	1	1	1	1	1	3	2	6	230	4	5520	3001 to 40000	0	2	0	1	2	2	0	0	0	0	0
955	23323011	323	2	2	1	33			33	2	2	2	16	1	2	2	1	2	2	2	2	2	2	2	1	2	2	1	1	1	2	1	2	7	200	4	5600	3001 to 40000	0	1	7	2	2	2	0	0	0	0	0
379	63179055	179	2	2	1	50			50	2	0	3	16	2	2	2	1	2	2	2	2	2	2	2	2	2	2	1	1	1	2	1	2	7	200	4	5600	3001 to 40000	2	2	0	1	2	2	0	0	0	0	0
888	23313075	313	1	2	1	26			26	2	9	2	16	1	2	2	1	2	1	2	1	2	2	2	1	2	1	1	1	1	2	2	3	7	100	8	5600	3001 to 40000	2	1	21	1	2	2	0	0	0	0	0
1228	52381056	381	1	1	1				49	1	14	2	15	1	2	2	1	2	1	2	1	2	2	2	2	2	1	1	1	1	1	3	3	2	360	8	5760	3001 to 40000	0	2	0	1	2	2	0	0	0	0	0
1050	42371100	371	1	1	1	58	35		58	1	8	2	4	1	2	2	1	2	1	2	2	2	2	2	1	2	2	1	1	1	2	1	2	3	480	4	5760	3001 to 40000	1	1	365	3	2	2	0	0	0	0	0
1310	52385020	385	2	1	1	54	19		54	1	12	2	15	2	2	2	1	2	2	2	2	2	2	2	2	2	2	1	1	1	2	1	2	3	480	4	5760	3001 to 40000	1	1	5475	3	1	1	0	0	0	0	0
979	23323059	323	2	2	1	38			38	2	22	2	12	1	2	2	2	2	2	2	2	2	2	2	2	2	2	1	1	1	2	1	2	3	480	4	5760	3001 to 40000	0	2	0	1	2	2	0	0	0	0	0
1595	12112090	112	2	1	1	90			90	1	8	2	19	1	2	2	1	2	2	2	2	2	2	2	2	2	2	1	1	1	2	1	3	3	240	8	5760	3001 to 40000	2	2	0	1	2	2	0	0	0	0	0
556	73229011	229	2	2	1	40			40	2	0	2	16	1	2	2	2	2	2	2	2	2	2	2	2	2	2	2	2	2	2	1	2	4	360	4	5760	3001 to 40000	2	2	0	1	2	2	0	0	0	0	0
332	62179068	179	2	1	1	60	20		60	1	0	2	1	1	2	2	1	2	2	1	2	2	2	2	2	1	2	1	1	1	2	3	2	4	360	4	5760	3001 to 40000	1	1	4	3	1	2	0	0	0	0	0
322	62179046	179	2	1	1	34			34	1	6	2	20	1	2	2	1	1	1	2	1	2	2	2	2	2	1	1	1	1	1	3	3	4	180	8	5760	3001 to 40000	1	1	7	2	2	2	0	0	0	0	0
1326	52385052	385	2	1	1	24	18		24	1	15	1	17	1	2	2	1	2	1	2	2	2	1	2	1	1	1	1	1	1	1	2	2	6	240	4	5760	3001 to 40000	2	2	0	1	2	2	0	0	0	0	0
575	73229049	229	2	2	1	48	21		21	2	12	1	17	1	1	2	1	2	1	2	1	2	2	2	2	1	1	1	1	1	1	3	3	6	120	8	5760	3001 to 40000	2	2	0	1	2	2	0	0	0	0	0
1684	22143068	143	2	1	1	64			64	1	10	2	19	2	2	2	1	2	1	1	2	2	2	2	1	2	1	1	1	1	1	2	3	6	120	8	5760	3001 to 40000	1	1	7	2	2	2	0	0	0	1	0
1946	11306089	306	2	2	1	42			42	2	0	2	16	1	2	2	1	2	1	2	2	2	2	2	1	2	2	2	1	1	1	1	2	7	210	4	5880	3001 to 40000	2	1	7	2	2	2	0	0	0	0	0
1943	11306083	306	2	2	1	46			46	2	0	2	16	1	2	2	1	2	2	2	2	2	2	2	1	2	2	2	1	1	2	1	2	7	210	4	5880	3001 to 40000	1	1	7	2	2	2	0	0	0	0	1
1941	11306079	306	2	2	1	28			28	2	10	2	16	1	2	2	1	2	1	2	1	2	2	2	2	2	2	1	1	1	1	1	2	7	210	4	5880	3001 to 40000	2	2	0	1	2	2	0	0	0	0	0
1928	11306053	306	2	2	1	29			29	2	9	2	16	1	2	2	1	2	2	2	2	2	2	2	1	2	2	1	1	1	1	1	2	7	210	4	5880	3001 to 40000	2	2	0	1	2	2	0	0	0	0	0
1535	11112069	112	2	2	1	45	24		24	2	5	2	16	1	2	2	1	2	1	2	2	2	2	2	2	2	2	1	1	1	1	1	2	7	210	4	5880	3001 to 40000	2	2	0	1	2	2	0	0	0	0	0
1545	11112089	112	2	2	1	33			33	2	9	2	16	1	2	2	1	2	2	2	1	2	2	2	2	1	2	1	1	1	1	1	2	7	210	4	5880	3001 to 40000	2	2	0	1	2	2	0	0	0	0	0
1931	11306059	306	2	2	1	50			50	2	5	2	16	2	2	2	1	2	2	2	2	2	2	2	2	2	2	1	1	1	1	1	2	7	210	4	5880	3001 to 40000	2	2	0	1	2	2	0	0	0	0	0
1838	11270075	270	2	2	1	57			57	2	0	3	16	2	2	2	2	2	2	2	2	2	2	2	2	2	2	2	2	1	2	1	2	7	210	4	5880	3001 to 40000	2	2	0	1	2	2	0	0	0	0	0
1526	11112051	112	2	2	1	75	33		33	2	0	2	16	2	2	2	1	2	2	2	2	2	2	2	2	2	2	2	2	1	2	1	2	7	210	4	5880	3001 to 40000	2	2	0	1	2	2	0	0	0	0	0
1550	11112099	112	2	2	1	50			50	2	0	2	20	2	2	2	1	2	2	2	2	2	2	2	2	2	2	2	2	1	2	1	2	7	210	4	5880	3001 to 40000	2	2	0	1	2	2	0	0	0	0	0
1544	11112087	112	2	2	1	60	25		25	2	5	2	16	1	2	2	1	2	2	2	2	2	2	2	2	2	2	2	1	1	2	1	2	7	210	4	5880	3001 to 40000	2	2	0	1	2	2	0	0	0	0	0
1514	11112027	112	2	2	1	48			48	2	0	2	16	1	2	2	1	2	2	2	2	2	2	2	2	2	2	1	1	1	2	1	2	7	210	4	5880	3001 to 40000	2	2	0	1	2	2	0	0	0	0	0
1940	11306077	306	2	2	1	24			24	2	0	2	16	1	2	2	1	2	1	2	2	2	2	2	2	2	2	1	1	1	2	1	2	7	210	4	5880	3001 to 40000	2	2	0	1	2	2	0	0	0	0	0
1527	11112053	112	2	2	1	36			36	2	8	2	16	1	2	2	1	2	2	2	2	2	2	2	2	2	2	1	1	1	2	1	2	7	210	4	5880	3001 to 40000	2	2	0	1	2	2	0	0	0	0	0
1716	21220031	220	2	2	1	56	23		23	2	8	2	16	1	2	2	1	2	2	2	2	2	2	2	2	1	1	1	1	1	1	1	2	7	210	4	5880	3001 to 40000	1	1	7	3	2	2	0	0	0	0	1
131	12096062	96	1	1	1	59	50		50	1	14	2	10	1	2	2	1	1	1	2	1	1	2	2	1	1	1	1	1	1	1	3	2	5	300	4	6000	3001 to 40000	1	1	7	4	1	1	0	1	1	1	0
990	23323081	323	2	2	1	26			26	2	6	2	12	1	2	2	1	2	2	2	2	2	2	2	1	2	2	2	1	1	2	1	2	5	300	4	6000	3001 to 40000	0	2	0	1	2	2	0	0	0	0	0
1596	12112092	112	2	1	1	50			50	1	0	2	15	1	2	2	1	2	2	2	2	2	2	2	2	2	2	1	1	1	2	1	2	5	300	4	6000	3001 to 40000	2	2	0	1	2	2	0	0	0	0	0
369	63179038	179	2	1	1	55	30		55	1	5	2	1	1	2	2	1	2	1	2	1	2	2	2	1	2	1	1	1	1	2	2	2	5	300	4	6000	3001 to 40000	2	2	0	1	2	2	0	0	0	0	0
1653	22143006	143	2	1	1	76	36		76	1	0	3	19	2	2	2	1	2	2	2	2	2	2	2	2	2	2	1	1	1	2	2	2	5	300	4	6000	3001 to 40000	2	2	0	1	2	2	0	0	0	0	0
1212	52381024	381	1	1	1	20			20	1	12	1	17	1	1	2	1	2	1	2	1	2	2	2	2	2	2	1	1	1	1	3	2	5	300	4	6000	3001 to 40000	0	2	0	1	2	2	0	0	0	0	0
26	12095052	95	2	1	1	65			65	1	0	2	5	2	2	2	1	2	2	2	2	2	2	2	2	2	2	1	1	1	2	1	1	6	1000	1	6000	3001 to 40000	0	2	0	1	2	2	0	0	0	0	0
690	33289079	289	1	2	1	25			25	2	0	2	4	1	2	2	1	2	2	2	2	2	2	2	1	2	2	2	2	1	1	1	2	6	250	4	6000	3001 to 40000	0	1	7	4	2	2	0	0	0	0	0
667	33289033	289	1	2	1	43			43	2	7	2	16	1	2	2	1	2	1	2	1	2	2	2	2	2	1	1	1	1	1	1	3	7	110	8	6160	3001 to 40000	0	1	7	4	2	2	0	0	0	1	0
672	33289043	289	1	2	1	34			34	2	0	5	4	1	2	2	1	2	1	2	2	2	2	2	1	1	2	1	1	1	1	1	2	6	260	4	6240	3001 to 40000	0	1	7	3	2	2	0	1	0	0	0
651	33289001	289	1	2	1	43			43	2	10	2	16	1	2	2	1	2	1	2	1	1	2	2	2	1	1	1	1	1	1	1	3	6	130	8	6240	3001 to 40000	0	1	7	4	2	1	0	0	0	0	0
981	23323063	323	2	2	1	100	65		65	2	0	2	12	1	2	2	1	2	2	2	2	2	2	2	2	2	2	2	1	1	2	1	2	4	400	4	6400	3001 to 40000	0	1	4	2	2	2	0	1	0	0	0
1678	22143056	143	2	1	1	72			72	1	0	2	1	2	2	2	1	2	2	2	2	2	2	2	2	2	2	1	1	1	2	1	2	5	320	4	6400	3001 to 40000	1	1	5	2	1	2	0	1	1	0	3
658	33289015	289	1	2	1	46			46	2	9	2	16	1	2	2	1	2	1	2	1	1	2	2	2	2	1	1	1	1	1	2	2	7	230	4	6440	3001 to 40000	0	2	0	1	2	2	0	0	0	0	0
676	33289051	289	1	2	1	57	26	24	57	2	16	2	14	1	1	2	1	1	1	2	1	2	2	2	1	2	1	1	1	1	1	3	2	7	230	4	6440	3001 to 40000	0	2	0	1	2	2	0	0	0	0	0
1762	22220024	220	2	1	1	70	32	27	70	1	0	2	19	1	2	2	1	2	1	2	1	2	2	2	2	1	1	1	1	1	2	1	3	4	210	8	6720	3001 to 40000	2	2	0	1	2	2	0	0	0	0	0
1160	43376019	376	2	2	1	62			62	2	0	2	16	2	2	2	2	2	2	2	2	2	2	2	2	2	2	2	2	1	2	1	2	7	240	4	6720	3001 to 40000	0	1	1825	5	2	2	0	0	0	0	1
1731	21220061	220	2	2	1	59			59	2	0	2	16	1	2	2	1	2	2	2	2	2	2	2	2	2	1	2	2	1	2	1	2	7	240	4	6720	3001 to 40000	1	1	5	5	1	2	0	0	0	0	1
1054	43371007	371	1	2	1	50			50	2	9	4	16	1	2	2	1	2	1	2	2	2	2	2	1	2	1	1	1	1	2	1	2	7	240	4	6720	3001 to 40000	1	1	30	4	1	1	0	1	0	0	0
1708	21220015	220	2	2	1	60			60	2	0	3	16	1	2	2	2	2	2	2	2	2	2	2	2	2	1	2	1	1	2	1	2	7	240	4	6720	3001 to 40000	1	1	4	3	2	2	0	0	0	0	0
1181	43376061	376	2	2	1	32			32	2	0	2	16	1	2	2	1	2	2	2	2	2	2	2	1	2	2	1	1	1	2	1	2	7	240	4	6720	3001 to 40000	0	2	0	1	2	2	0	0	0	0	0
1252	53381005	381	1	2	1	53			53	2	10	2	16	1	1	2	1	1	1	2	1	1	2	2	2	1	1	1	1	1	1	3	2	7	240	4	6720	3001 to 40000	0	1	730	4	2	1	0	0	0	0	0
1723	21220045	220	2	2	1	44			44	2	0	2	16	2	2	2	2	2	2	2	2	2	2	2	2	2	2	2	2	1	2	1	2	7	240	4	6720	3001 to 40000	1	1	7	3	2	2	0	0	0	0	0
1166	43376031	376	2	2	1	55	26		28	2	7	2	16	1	2	2	1	2	1	2	1	2	2	2	1	2	2	1	1	1	2	1	2	7	240	4	6720	3001 to 40000	0	1	210	3	2	2	0	0	0	0	0
1187	43376073	376	2	2	1	34			34	2	0	2	16	1	2	2	2	2	2	2	2	2	2	2	1	2	1	1	1	1	2	2	2	7	240	4	6720	3001 to 40000	0	1	365	5	2	1	0	1	1	1	0
1539	11112077	112	2	2	1	55			55	2	8	2	16	1	2	2	1	2	1	2	1	1	2	2	2	2	2	1	1	1	2	2	2	7	240	4	6720	3001 to 40000	1	1	7	2	2	2	0	0	0	0	0
382	63179061	179	2	2	1	30			30	2	0	2	16	1	2	2	1	2	2	2	2	2	2	2	2	2	2	1	1	1	2	1	2	7	240	4	6720	3001 to 40000	1	1	7	3	1	2	0	1	1	1	1
380	63179057	179	2	2	1	27			27	2	4	2	16	1	2	2	1	2	2	2	2	2	2	2	2	2	1	1	1	1	2	1	2	7	240	4	6720	3001 to 40000	1	1	7	3	2	2	0	0	0	0	0
1548	11112095	112	2	2	1	57			57	2	0	2	16	1	2	2	1	2	2	2	1	2	2	2	2	2	1	1	1	1	1	2	2	7	240	4	6720	3001 to 40000	2	1	4	3	1	2	0	1	0	0	0
1520	11112039	112	2	2	1	36			36	2	0	2	16	1	2	2	1	2	1	2	2	2	2	2	1	2	2	1	1	1	1	2	2	7	240	4	6720	3001 to 40000	2	1	7	2	2	2	0	0	0	0	0
1053	43371005	371	1	2	1	29			29	2	5	2	16	1	2	2	1	2	1	2	2	2	2	2	1	1	1	1	1	1	1	2	2	7	240	4	6720	3001 to 40000	1	1	7	2	1	2	0	0	0	0	0
1944	11306085	306	2	2	1	36			36	2	0	2	16	2	2	2	1	2	2	2	2	2	2	2	2	2	2	2	2	1	2	1	2	7	240	4	6720	3001 to 40000	1	1	7	3	2	2	0	0	1	0	0
1922	11306041	306	2	2	1	44			44	2	0	2	16	2	2	2	1	2	2	2	2	2	2	2	2	2	2	2	2	1	2	1	2	7	240	4	6720	3001 to 40000	1	1	1	3	2	2	0	0	0	0	0
1165	43376029	376	2	2	1	25			27	2	8	2	16	1	2	2	1	2	1	2	2	2	2	2	1	2	1	1	1	1	1	2	2	7	240	4	6720	3001 to 40000	0	1	7665	4	2	2	0	1	1	0	0
1162	43376023	376	2	2	1	50	22		22	2	0	2	16	1	2	2	1	2	1	2	2	2	2	2	1	2	2	1	1	1	2	1	2	7	240	4	6720	3001 to 40000	0	2	0	1	2	2	0	0	0	0	0
1505	11112009	112	2	2	1	34			34	2	6	2	16	1	2	2	1	2	1	2	2	2	2	2	1	2	2	1	1	1	2	1	2	7	240	4	6720	3001 to 40000	1	1	7	2	2	2	0	1	0	0	0
1917	11306033	306	2	2	1	44	18		18	2	10	2	16	1	2	2	1	2	1	2	2	1	2	2	1	1	2	1	1	1	1	2	2	7	240	4	6720	3001 to 40000	1	1	7	2	2	2	0	0	0	0	0
691	33289081	289	1	2	1	53	27	19	53	2	0	2	8	1	2	2	1	2	2	2	2	2	2	2	2	2	2	2	2	1	2	1	2	7	240	4	6720	3001 to 40000	0	1	7	2	2	2	0	0	0	0	0
1901	11306001	306	2	2	1	26			26	2	8	2	16	1	2	2	1	2	1	2	2	2	2	2	2	2	2	1	1	1	2	1	2	7	240	4	6720	3001 to 40000	1	1	7	2	2	2	0	0	0	0	0
1916	11306031	306	2	2	1	28			28	2	6	2	3	1	2	2	2	2	1	2	2	2	2	2	2	2	2	1	1	1	2	1	2	7	240	4	6720	3001 to 40000	1	2	0	1	2	2	0	0	0	0	0
1927	11306051	306	2	2	1	49			49	2	5	2	16	1	2	2	1	1	1	2	2	1	2	2	2	2	2	1	1	1	1	1	2	7	240	4	6720	3001 to 40000	1	1	7	3	2	2	0	0	0	0	0
396	63179091	179	2	1	1	22			22	2	7	2	16	1	2	2	1	2	2	2	2	2	2	2	2	2	2	2	1	1	1	1	2	7	240	4	6720	3001 to 40000	1	1	2	2	2	2	0	0	0	0	0
1415	21006029	6	1	2	1	70	23		23	2	6	2	16	1	2	2	1	2	1	2	1	2	2	2	2	2	1	1	1	1	2	1	2	7	240	4	6720	3001 to 40000	2	2	0	1	2	2	0	0	0	0	0
1074	43371047	371	1	2	1	28			28	2	10	2	20	1	2	2	1	2	2	2	2	2	2	2	1	1	2	1	1	1	1	1	2	7	240	4	6720	3001 to 40000	2	2	0	1	2	2	0	0	0	0	0
365	63179031	179	2	2	1	50	22	21	50	2	0	2	16	1	2	2	1	2	2	2	2	2	2	2	2	2	2	2	1	1	1	1	2	7	240	4	6720	3001 to 40000	2	2	0	1	2	2	0	0	0	0	0
352	63179005	179	2	2	1	40			40	2	3	2	16	2	2	2	1	2	2	2	2	2	2	2	2	2	2	2	2	2	1	1	2	7	240	4	6720	3001 to 40000	2	2	0	1	2	2	0	0	0	0	0
370	63179039	179	2	2	1	60	25		25	2	2	1	6	1	2	2	1	2	2	2	2	2	2	2	2	1	1	1	1	1	2	1	2	7	240	4	6720	3001 to 40000	1	1	2	3	2	2	0	0	0	0	0
1606	21143011	143	2	2	1	26			26	2	6	2	16	2	2	2	1	2	2	2	2	2	2	2	1	2	1	1	1	1	2	1	2	7	240	4	6720	3001 to 40000	2	2	0	1	2	2	0	0	0	0	0
356	63179013	179	2	2	1	32			32	2	2	2	16	1	2	2	1	2	2	2	2	2	2	2	2	2	2	1	1	1	1	1	2	7	240	4	6720	3001 to 40000	2	2	0	1	2	2	0	0	0	0	0
400	63179099	179	2	1	1	20			20	2	4	2	16	2	2	2	1	2	2	2	2	2	2	2	2	2	2	1	1	1	2	1	2	7	240	4	6720	3001 to 40000	2	2	0	1	2	2	0	0	0	0	0
383	63179063	179	2	2	1	20			20	2	5	2	16	1	2	2	1	2	2	2	2	2	2	2	2	2	2	1	1	1	2	1	2	7	240	4	6720	3001 to 40000	2	1	0	1	2	2	0	0	0	0	0
1809	11270017	270	2	2	1	59			59	2	0	2	16	1	2	2	2	2	2	2	2	2	2	2	2	2	2	1	1	1	2	1	2	7	240	4	6720	3001 to 40000	2	2	2	1	2	2	0	0	0	0	0
397	63179093	179	2	2	1	28			18	2	7	2	16	1	2	2	1	2	2	2	2	2	2	2	2	2	2	2	2	1	2	1	2	7	240	4	6720	3001 to 40000	2	2	0	1	2	2	0	0	0	0	0
1177	43376053	376	2	2	1	50	25	19	19	2	7	2	16	1	2	2	1	2	2	2	2	2	2	2	2	2	2	1	1	1	2	1	2	7	240	4	6720	3001 to 40000	0	2	0	1	2	2	0	0	0	0	0
338	62179079	179	2	2	1	26			26	2	6	2	16	1	2	2	1	2	2	2	2	2	2	2	2	2	2	2	2	1	2	1	2	7	240	4	6720	3001 to 40000	2	2	0	1	2	2	0	0	0	0	0
1521	11112041	112	2	2	1	36			36	2	0	2	16	1	2	2	2	2	2	2	2	2	2	2	2	2	2	2	1	1	2	1	2	7	240	4	6720	3001 to 40000	2	2	0	1	2	2	0	0	0	0	0
1530	11112059	112	2	2	1	77	38		38	2	0	2	16	1	2	2	1	2	2	2	2	2	2	2	2	2	2	1	1	1	2	1	2	7	240	4	6720	3001 to 40000	2	2	0	1	2	2	0	0	0	0	0
1737	21220073	220	2	2	1	65	35		35	2	5	2	16	1	2	2	1	2	2	2	1	2	2	2	2	2	1	2	2	1	2	1	2	7	240	4	6720	3001 to 40000	2	2	0	1	2	2	0	0	0	0	0
1515	11112029	112	2	2	1	38			38	2	0	2	16	1	2	2	1	2	2	2	2	2	2	2	2	2	2	1	1	1	2	1	2	7	240	4	6720	3001 to 40000	2	2	0	1	2	2	0	0	0	0	0
1528	11112055	112	2	2	1	65	38		38	2	0	2	16	2	2	2	1	2	2	2	2	2	2	2	1	2	2	1	1	1	2	1	2	7	240	4	6720	3001 to 40000	2	2	0	1	2	2	0	0	0	0	0
1337	52385074	385	2	1	1	70	35		70	1	9	2	1	1	2	2	1	2	1	1	2	2	2	2	1	2	1	1	1	1	1	1	2	7	240	4	6720	3001 to 40000	2	2	0	1	2	2	0	0	0	0	0
395	63179089	179	2	2	1	25			25	2	4	2	16	1	2	2	1	2	2	2	2	2	2	2	2	2	2	1	1	1	2	1	2	7	240	4	6720	3001 to 40000	2	2	0	1	2	2	0	0	0	0	0
1418	21006035	6	1	2	1	22			22	2	1	2	16	1	2	2	1	2	2	2	2	2	2	2	2	2	2	2	2	1	2	1	2	7	240	4	6720	3001 to 40000	2	2	0	1	2	2	0	0	0	0	0
354	63179009	179	2	2	1	45	22		22	2	3	2	16	2	2	2	1	2	2	2	2	2	2	2	2	2	2	2	1	1	2	1	2	7	240	4	6720	3001 to 40000	2	2	0	1	2	2	0	0	0	0	0
386	63179069	179	2	2	1	32			32	2	6	2	16	1	2	2	1	2	2	2	2	2	2	2	2	2	2	1	1	1	2	1	2	7	240	4	6720	3001 to 40000	2	2	0	1	2	2	0	0	0	0	0
1501	11112001	112	2	2	1	28			28	2	0	2	16	2	2	2	1	2	2	2	2	2	2	2	2	2	2	2	2	1	2	1	2	7	240	4	6720	3001 to 40000	2	2	0	1	2	2	0	0	0	0	0
1517	11112033	112	2	2	1	35			35	2	0	2	16	1	2	2	1	2	2	2	2	2	2	2	1	2	2	1	1	1	2	1	2	7	240	4	6720	3001 to 40000	2	2	0	1	2	2	0	0	0	0	0
361	63179023	179	2	2	1	22			22	2	3	2	16	2	2	2	1	2	2	2	2	2	2	2	2	2	2	1	1	1	2	1	2	7	240	4	6720	3001 to 40000	2	2	0	1	2	2	0	0	0	0	0
393	63179085	179	2	2	1	35			35	2	10	2	16	1	2	2	1	2	1	2	2	2	2	2	2	2	1	1	1	1	2	1	2	7	240	4	6720	3001 to 40000	2	2	0	1	2	2	0	0	0	0	0
1513	11112025	112	2	2	1	75	27		27	2	4	2	16	1	2	2	1	2	1	2	1	2	2	2	2	2	2	1	1	1	2	1	2	7	240	4	6720	3001 to 40000	2	2	0	1	2	2	0	0	0	0	0
1536	11112071	112	2	2	1	38			38	2	0	2	16	2	2	2	1	2	2	2	2	2	2	2	2	2	2	2	2	1	2	1	2	7	240	4	6720	3001 to 40000	2	2	0	1	2	2	0	0	0	0	0
1543	11112085	112	2	2	1	35			35	2	5	2	16	1	2	2	1	2	2	2	2	2	2	2	1	2	2	1	1	1	2	1	2	7	240	4	6720	3001 to 40000	2	2	0	1	2	2	0	0	0	0	0
1541	11112081	112	2	2	1	18			18	2	3	2	16	1	2	2	1	2	2	2	2	2	2	2	2	2	2	2	1	1	2	1	2	7	240	4	6720	3001 to 40000	2	2	0	1	2	2	0	0	0	0	0
1547	11112093	112	2	2	1	37			37	2	4	2	16	1	2	2	1	1	2	1	2	2	2	1	2	2	1	1	1	1	1	1	2	7	240	4	6720	3001 to 40000	2	2	0	1	2	2	0	0	0	0	0
350	63179001	179	2	2	1	28			28	2	0	2	16	1	2	2	1	2	2	2	2	2	2	2	2	2	2	1	1	1	2	1	2	7	240	4	6720	3001 to 40000	2	2	0	1	2	2	0	0	0	0	0
1077	43371053	371	1	2	1	37			37	2	14	2	16	1	2	2	1	2	1	1	1	2	2	2	1	2	1	1	1	1	1	2	2	7	240	4	6720	3001 to 40000	2	2	0	1	2	2	0	0	0	0	0
266	63165031	165	1	2	1	21			21	2	13	2	16	1	2	2	1	2	1	2	2	2	2	2	2	2	1	1	1	1	1	2	2	7	240	4	6720	3001 to 40000	0	2	0	1	2	2	0	0	0	0	0
1141	42376082	376	2	1	1	75			75	1	0	2	1	1	2	2	1	2	2	2	2	2	2	2	2	2	2	1	1	1	2	2	2	7	240	4	6720	3001 to 40000	0	2	0	1	2	2	0	0	0	0	0
1156	43376011	376	2	2	1	20			20	2	7	2	16	1	2	2	1	2	1	2	2	2	2	2	1	2	1	1	1	1	2	2	2	7	240	4	6720	3001 to 40000	0	1	3	2	2	2	0	0	0	0	0
253	63165005	165	1	2	1	45	21		21	2	9	2	16	1	2	2	1	1	1	2	1	2	2	2	2	1	1	1	1	1	1	2	2	7	240	4	6720	3001 to 40000	0	2	0	1	2	2	0	0	0	0	0
254	63165007	165	1	2	1	42	20	18	42	2	5	2	16	1	2	2	1	2	2	2	2	2	2	2	1	2	1	1	1	1	1	2	2	7	240	4	6720	3001 to 40000	0	2	0	1	2	2	0	0	0	0	0
1095	43371089	371	1	2	1	60	25		25	2	7	2	16	1	2	2	1	2	2	2	2	2	2	2	1	2	2	2	2	1	1	2	2	7	240	4	6720	3001 to 40000	2	2	0	1	2	2	0	0	0	0	0
271	63165041	165	1	2	1	60	24		24	2	16	2	16	1	2	2	1	1	1	2	1	2	2	2	2	2	1	1	1	1	1	3	2	7	240	4	6720	3001 to 40000	0	2	0	1	2	2	0	0	0	0	0
826	22313052	313	1	1	1	53	19		53	1	12	2	10	1	2	2	1	2	1	2	1	1	2	2	1	1	1	1	1	1	1	3	2	7	240	4	6720	3001 to 40000	2	2	0	1	2	2	0	0	0	0	0
1051	43371001	371	1	2	1	80	27		27	2	8	2	16	1	1	2	1	2	1	2	2	2	2	2	1	2	1	1	1	1	2	3	2	7	240	4	6720	3001 to 40000	2	2	0	1	2	2	0	0	0	0	0
847	22313094	313	1	1	1	25			25	1	15	2	15	1	2	2	1	1	2	2	2	2	2	2	2	2	2	1	1	2	2	3	2	7	240	4	6720	3001 to 40000	2	2	0	1	2	2	0	0	0	0	0
374	63179047	179	2	2	1		26		26	2	7	2	16	1	2	2	1	2	2	2	1	2	2	2	2	2	1	1	1	1	1	3	2	7	240	4	6720	3001 to 40000	2	2	0	1	2	2	0	0	0	0	0
389	63179075	179	2	2	1	45			45	2	0	2	16	1	2	2	1	2	2	2	2	2	2	2	2	2	1	1	1	1	1	3	2	7	240	4	6720	3001 to 40000	2	2	0	1	2	2	0	0	0	0	0
1063	43371025	371	1	2	1	60	26	23	26	2	10	2	16	1	2	2	1	2	1	2	1	1	2	2	1	1	1	1	1	1	2	3	2	7	240	4	6720	3001 to 40000	2	2	0	1	2	2	0	0	0	0	0
273	63165045	165	1	2	1	37			37	2	10	2	16	1	1	2	1	2	1	2	2	2	2	2	2	2	1	1	1	1	1	3	2	7	240	4	6720	3001 to 40000	0	2	0	1	2	2	0	0	0	0	0
286	63165071	165	1	2	1	36			36	2	0	2	16	1	2	2	1	2	1	2	2	2	2	2	2	2	1	1	1	1	1	3	2	7	240	4	6720	3001 to 40000	0	2	0	1	2	2	0	0	0	0	0
373	63179045	179	2	2	1	32			32	2	10	2	16	1	2	2	1	1	1	2	1	2	2	2	2	1	2	1	1	1	1	3	2	7	240	4	6720	3001 to 40000	2	2	0	1	2	2	0	0	0	0	0
1152	43376003	376	2	2	1	42			38	2	0	2	16	1	2	2	1	2	2	2	2	2	2	2	1	2	2	1	1	1	2	1	2	7	240	4	6720	3001 to 40000	0	1	730	5	2	2	0	1	0	0	0
1251	53381003	381	1	2	1	20			20	2	12	2	16	1	1	2	1	1	1	2	1	1	2	2	2	2	1	1	1	1	2	3	2	7	240	4	6720	3001 to 40000	0	1	3	2	2	2	0	0	0	0	0
277	63165053	165	1	2	1	65	42	40	40	2	0	1	16	1	2	1	1	1	1	2	1	2	2	2	2	1	1	1	1	1	1	3	2	7	240	4	6720	3001 to 40000	0	1	7	3	2	1	0	1	0	0	1
1597	12112094	112	2	1	1	38			38	1	5	2	1	1	2	2	1	2	1	2	1	2	2	2	1	2	2	1	1	1	1	1	2	7	240	4	6720	3001 to 40000	1	1	7	3	1	2	0	0	1	0	0
1185	43376069	376	2	2	1	50			50	2	0	2	16	2	2	2	1	2	1	2	2	2	2	2	1	2	2	1	1	1	2	1	2	7	240	4	6720	3001 to 40000	0	1	3650	4	2	2	1	0	1	1	1
1704	21220007	220	2	2	1	39			39	2	6	2	16	1	2	2	1	2	1	2	1	2	2	2	2	1	1	1	1	1	2	1	2	7	240	4	6720	3001 to 40000	1	1	5	4	1	2	0	0	3	0	0
287	63165073	165	1	2	1	48			48	2	5	3	16	1	2	2	1	2	2	2	2	2	2	2	2	2	1	1	1	1	1	2	2	7	240	4	6720	3001 to 40000	0	1	3	3	2	2	0	0	1	0	0
486	73227071	227	1	2	1	55			55	2	0	4	8	1	2	2	1	2	2	2	2	2	2	2	2	2	2	2	1	1	2	1	2	7	240	4	6720	3001 to 40000	0	1	7	2	2	1	0	0	1	1	1
392	63179083	179	2	2	1	46			46	2	4	2	16	1	2	2	1	2	1	2	2	2	2	2	2	2	1	1	1	1	2	2	2	7	240	4	6720	3001 to 40000	1	1	7	4	1	2	0	1	1	1	0
390	63179077	179	2	2	1	60	21		21	2	5	2	16	2	2	2	2	2	2	2	2	2	2	2	2	2	2	2	2	1	2	1	2	7	240	4	6720	3001 to 40000	1	1	7	4	1	1	0	0	0	0	0
1154	43376007	376	2	2		50			50	2	0	2	16	1	2	2	1	2	2	2	2	2	2	2	1	2	2	1	1	1	2	2	2	7	240	4	6720	3001 to 40000	0	1	1095	4	2	2	0	1	1	0	0
689	33289077	289	1	2	1	47	45		45	2	0	2	8	1	2	2	1	2	1	2	2	2	2	2	2	2	1	1	1	1	1	1	2	7	240	4	6720	3001 to 40000	0	1	7	4	2	2	0	0	0	0	0
767	33297033	297	2	2	1	74			74	2	0	3	16	1	2	2	1	2	1	2	1	1	2	2	2	2	1	1	1	1	1	1	3	7	120	8	6720	3001 to 40000	1	1	730	4	2	2	0	0	0	0	0
799	33297097	297	2	2	1	50			50	2	0	2	16	2	2	2	2	2	2	2	2	2	2	2	2	2	2	2	2	1	1	1	3	7	120	8	6720	3001 to 40000	1	1	365	3	2	2	0	0	0	1	0
507	72229012	229	2	1	1	80			80	1	4	2	19	1	1	2	1	2	1	1	1	2	2	2	2	2	1	1	1	1	1	2	3	7	120	8	6720	3001 to 40000	1	1	60	3	2	1	0	1	0	0	0
1004	42371008	371	1	1	1	70	45		70	1	9	2	19	1	2	2	1	2	1	2	2	2	2	2	1	1	1	1	1	1	1	1	3	7	120	8	6720	3001 to 40000	1	1	365	2	1	1	0	0	0	0	1
586	73229071	229	2	2	1	60			60	2	0	3	16	1	1	2	1	2	1	2	1	2	2	2	2	2	1	1	1	1	1	3	3	7	120	8	6720	3001 to 40000	1	1	365	3	2	2	0	1	1	0	0
1441	21006081	6	1	2	1	70			70	2	0	3	16	1	2	2	1	2	1	2	1	2	2	2	2	2	1	2	2	1	2	1	3	7	120	8	6720	3001 to 40000	1	1	7	3	2	2	0	0	0	1	1
1997	12306094	306	2	1	1	43			43	1	10	2	5	2	2	2	1	2	2	2	2	1	2	2	1	2	2	1	1	1	1	1	3	7	120	8	6720	3001 to 40000	1	1	7	4	1	2	0	0	0	0	0
875	23313049	313	1	2	1	56			56	2	4	2	16	1	2	2	1	2	1	2	1	2	2	2	2	2	2	1	1	1	1	2	3	7	120	8	6720	3001 to 40000	1	1	5840	2	2	2	0	1	0	0	0
1735	21220069	220	2	2	1	66			66	2	0	3	16	1	2	2	2	2	2	2	2	2	2	2	2	2	2	1	2	1	2	1	3	7	120	8	6720	3001 to 40000	1	1	7	3	2	2	0	0	0	0	1
1739	21220077	220	2	2	1	48			48	2	8	2	16	1	2	2	1	2	1	2	1	2	2	2	2	2	1	1	1	1	2	2	3	7	120	8	6720	3001 to 40000	1	1	7	4	1	2	0	0	0	1	0
1082	43371063	371	1	2	1	60	40		40	2	0	1	20	1	2	2	1	1	2	2	1	2	2	2	1	1	1	1	1	1	1	2	3	7	120	8	6720	3001 to 40000	1	1	7	4	2	2	0	0	0	0	0
883	23313065	313	1	2	1	55			55	2	0	2	16	1	2	2	1	2	1	2	2	2	2	2	1	2	2	1	1	1	1	1	3	7	120	8	6720	3001 to 40000	1	1	730	4	2	2	0	0	0	0	0
751	33297001	297	2	2	1	29			29	2	9	2	16	2	2	2	1	2	2	2	2	2	2	2	2	2	2	2	2	1	2	1	3	7	120	8	6720	3001 to 40000	1	1	10	4	2	2	0	1	0	0	0
1056	43371011	371	1	2	1	38			38	2	0	2	16	1	2	2	1	2	1	2	2	2	2	2	2	2	2	1	2	1	2	1	3	7	120	8	6720	3001 to 40000	1	1	90	4	1	2	0	0	0	0	0
1091	43371081	371	1	2	1	57			57	2	0	2	16	1	2	2	1	1	1	2	1	2	2	2	1	2	1	1	1	1	2	1	3	7	120	8	6720	3001 to 40000	1	1	12	2	2	2	0	0	0	0	0
592	73229083	229	2	2	1	75	40	23	23	2	9	1	18	1	2	2	1	2	2	2	2	2	2	2	2	2	1	1	1	1	1	1	3	7	120	8	6720	3001 to 40000	1	1	375	3	1	1	0	0	0	0	0
897	23313093	313	1	2	1	24			24	2	4	2	16	1	2	2	1	2	1	2	2	2	2	2	2	2	2	2	1	1	2	2	3	7	120	8	6720	3001 to 40000	1	1	2190	4	2	2	0	0	0	0	0
258	63165015	165	1	2	1	40	19		19	2	12	1	17	1	2	2	1	2	1	2	2	2	2	2	2	2	1	1	1	1	2	1	3	7	120	8	6720	3001 to 40000	0	1	3	2	2	2	0	0	1	1	0
860	23313019	313	1	2	1	46			46	2	12	2	16	1	1	2	1	2	1	2	1	2	2	2	2	1	1	1	1	1	1	3	3	7	120	8	6720	3001 to 40000	1	1	365	3	1	2	0	1	0	0	0
886	23313071	313	1	2	1	55			55	2	0	3	8	1	2	2	1	2	2	2	2	2	2	2	2	2	2	2	2	1	2	1	3	7	120	8	6720	3001 to 40000	1	1	60	3	2	2	0	0	0	0	0
680	33289059	289	1	2	1	55			55	2	9	3	16	1	2	2	1	2	1	2	1	1	2	2	2	1	1	1	1	1	1	2	3	7	120	8	6720	3001 to 40000	0	1	7	2	2	2	0	0	0	0	0
1207	52381014	381	1	1	1	70	38	32	70	1	6	2	19	1	2	1	1	1	2	1	1	2	2	2	1	2	1	1	1	1	1	3	3	7	120	8	6720	3001 to 40000	0	1	1460	2	2	2	0	1	0	0	0
563	73229025	229	2	2	1	100	60		60	2	4	2	16	1	1	2	1	1	1	2	1	1	2	2	2	2	1	1	1	1	1	2	3	7	120	8	6720	3001 to 40000	1	1	1825	2	1	2	0	1	1	1	1
1459	22006018	6	1	1	1	50			50	1	10	2	19	1	2	2	1	1	1	2	1	2	2	2	2	1	1	1	1	1	1	3	3	7	120	8	6720	3001 to 40000	1	1	5	3	2	2	0	0	0	0	0
892	23313083	313	1	2	1	60	25		25	2	9	2	16	1	2	2	1	2	1	2	1	1	2	2	2	1	2	2	2	1	1	3	3	7	120	8	6720	3001 to 40000	2	2	0	1	2	2	0	0	0	0	0
1907	11306013	306	2	2	1	64	23		23	2	15	1	17	1	2	2	1	2	2	2	2	2	2	2	2	2	2	1	1	1	1	1	3	7	120	8	6720	3001 to 40000	2	2	0	1	2	2	0	0	0	0	0
884	23313067	313	1	2	1	28			28	2	7	2	16	1	2	2	1	2	1	2	2	2	2	2	2	2	1	1	1	1	2	1	3	7	120	8	6720	3001 to 40000	2	2	0	1	2	2	0	0	0	0	0
765	33297029	297	2	2	1	54			54	2	0	2	16	1	2	2	1	2	2	2	2	2	2	2	1	2	2	1	1	1	1	1	3	7	120	8	6720	3001 to 40000	2	2	0	1	2	2	0	0	0	0	0
777	33297053	297	2	2	1	28			28	2	2	2	16	1	2	2	1	2	1	2	2	2	2	2	1	2	2	2	2	1	1	1	3	7	120	8	6720	3001 to 40000	2	2	0	1	2	2	0	0	0	0	0
773	33297045	297	2	2	1	28			28	2	5	2	16	1	2	2	1	2	1	2	2	2	2	2	2	2	2	1	1	1	1	1	3	7	120	8	6720	3001 to 40000	2	2	0	1	2	2	0	0	0	0	0
756	33297011	297	2	2	1	21			21	2	9	2	16	2	2	2	1	2	2	2	2	2	2	2	1	2	1	1	1	1	2	1	3	7	120	8	6720	3001 to 40000	2	2	0	1	2	2	0	0	0	0	0
599	73229097	229	2	2	1	25			25	2	13	2	16	1	1	2	1	2	1	2	1	2	2	2	2	2	1	1	1	1	2	1	3	7	120	8	6720	3001 to 40000	2	2	0	1	2	2	0	0	0	0	0
472	73227043	227	1	2	1	37			37	2	5	3	20	1	2	2	1	2	2	2	2	2	2	2	2	2	2	1	1	1	1	1	3	7	120	8	6720	3001 to 40000	0	2	0	1	2	2	0	0	0	0	0
597	73229093	229	2	2	1	65	18		18	2	0	1	18	2	2	2	1	2	2	2	2	2	2	2	2	2	2	2	2	1	2	1	3	7	120	8	6720	3001 to 40000	2	2	0	1	2	2	0	0	0	0	0
781	33297061	297	2	2	1	25			25	2	4	2	16	2	2	2	2	2	2	2	2	2	2	2	2	2	2	2	2	1	2	1	3	7	120	8	6720	3001 to 40000	2	2	0	1	2	2	0	0	0	0	0
954	23323009	323	2	2	1	42			42	2	0	3	16	1	2	2	1	2	2	2	2	2	2	2	2	2	2	2	1	1	2	1	3	7	120	8	6720	3001 to 40000	0	2	0	1	2	2	0	0	0	0	0
686	33289071	289	1	2	1	25			25	2	15	2	16	1	2	2	1	2	1	2	2	1	2	2	2	2	1	1	1	1	1	1	3	7	120	8	6720	3001 to 40000	0	2	0	1	2	2	0	0	0	0	0
368	63179037	179	2	2	1	50	19		19	2	5	1	18	1	2	2	1	2	2	2	2	2	2	2	2	2	2	1	1	1	2	1	3	7	120	8	6720	3001 to 40000	2	2	0	1	2	2	0	0	0	0	0
297	63165093	165	1	2	1	44	22	19	19	2	13	1	17	1	2	2	1	2	1	2	2	2	2	2	2	2	1	1	1	1	1	2	3	7	120	8	6720	3001 to 40000	0	2	0	1	2	2	0	0	0	0	0
817	22313034	313	1	1		82	50		82	1	12	2	19	1	2	2	1	2	1	2	1	2	2	2	2	2	1	1	1	1	1	2	3	7	120	8	6720	3001 to 40000	2	2	0	1	2	2	0	0	0	0	0
504	72229006	229	2	1	1	56			56	1	3	2	20	1	1	2	1	2	1	2	1	1	2	2	2	2	1	1	1	1	1	2	3	7	120	8	6720	3001 to 40000	2	2	0	1	2	2	0	0	0	0	0
1578	12112056	112	2	1	1	43			43	1	8	2	1	1	2	2	1	2	2	2	2	2	2	2	2	2	2	1	1	1	2	2	3	7	120	8	6720	3001 to 40000	2	2	0	1	2	2	0	0	0	0	0
682	33289063	289	1	2	1	66	47		47	2	11	2	16	1	2	2	1	2	1	2	2	2	2	2	2	2	1	1	1	1	2	2	3	7	120	8	6720	3001 to 40000	0	2	0	1	2	2	0	0	0	0	0
855	23313009	313	1	2	1	50	20		20	2	10	2	16	1	2	2	1	2	1	2	1	2	2	2	2	2	1	1	2	1	2	2	3	7	120	8	6720	3001 to 40000	2	2	0	1	2	2	0	0	0	0	0
871	23313041	313	1	2	1	20			20	2	10	2	16	1	2	2	1	2	1	2	2	2	2	2	2	2	2	2	2	1	2	2	3	7	120	8	6720	3001 to 40000	2	2	0	1	2	2	0	0	0	0	0
1860	12270020	270	2	1	1	42			42	1	10	2	15	1	2	2	1	2	1	2	1	1	2	2	2	2	1	1	1	1	2	2	3	7	120	8	6720	3001 to 40000	2	2	0	1	2	2	0	0	0	0	0
269	63165037	165	1	2	1	40	19		19	2	13	2	17	1	2	2	1	1	1	2	1	2	2	2	2	2	1	1	1	1	1	3	3	7	120	8	6720	3001 to 40000	0	2	0	1	2	2	0	0	0	0	0
1283	53381067	381	1	2	1	39	20		20	2	14	2	17	1	1	2	1	2	1	2	1	2	2	2	1	2	1	1	1	1	1	3	3	7	120	8	6720	3001 to 40000	0	2	0	1	2	2	0	0	0	0	0
1100	43371099	371	1	2	1	70	40	21	21	2	13	2	17	1	2	2	1	1	1	2	1	1	2	2	2	2	1	1	1	1	1	3	3	7	120	8	6720	3001 to 40000	2	2	0	1	2	2	0	0	0	0	0
879	23313057	313	1	2	1	49	23		23	2	12	2	17	1	1	2	1	1	1	2	1	1	2	2	2	2	1	1	1	1	1	3	3	7	120	8	6720	3001 to 40000	2	2	0	1	2	2	0	0	0	0	0
1263	53381027	381	1	2	1	40	21		21	2	12	1	17	1	1	2	1	2	1	2	1	1	2	2	2	2	1	1	1	1	1	3	3	7	120	8	6720	3001 to 40000	0	2	0	1	2	2	0	0	0	0	0
844	22313088	313	1	1	1	65	26	19	26	1	9	2	15	1	2	2	1	2	1	2	1	2	2	2	2	2	1	1	1	1	1	3	3	7	120	8	6720	3001 to 40000	2	2	0	1	2	2	0	0	0	0	0
584	73229067	229	2	2	1	46	22		22	2	5	1	18	1	2	2	1	2	2	2	2	2	2	2	2	2	1	1	1	1	1	3	3	7	120	8	6720	3001 to 40000	2	2	0	1	2	2	0	0	0	0	0
813	22313026	313	1	1	1	50			50	1	0	2	18	1	2	2	1	2	1	2	2	2	2	2	2	2	2	1	1	1	1	3	3	7	120	8	6720	3001 to 40000	2	2	0	1	2	2	0	0	0	0	0
1745	21220089	220	2	2	1	35	18		18	2	10	2	16	1	2	2	1	2	1	2	1	2	2	2	2	2	1	1	1	1	1	3	3	7	120	8	6720	3001 to 40000	2	2	0	1	2	2	0	0	0	0	0
887	23313073	313	1	2	1	40	19		19	2	10	1	17	1	2	2	1	2	1	2	1	2	2	2	2	1	1	1	1	1	1	1	3	7	120	8	6720	3001 to 40000	2	2	0	1	2	2	0	0	0	0	0
874	23313047	313	1	2	1	40			40	2	12	2	16	1	2	2	1	1	1	2	1	1	2	2	2	2	1	1	1	1	1	2	3	7	120	8	6720	3001 to 40000	1	1	730	2	2	2	0	0	0	0	0
1725	21220049	220	2	2	1	80			80	2	4	3	16	1	2	2	2	2	2	2	2	2	2	2	2	2	2	1	1	1	2	1	3	7	120	8	6720	3001 to 40000	1	1	7	3	2	2	0	1	1	1	0
1384	53385067	385	2	2	1	75	39	18	75	2	0	2	16	1	2	2	1	2	1	2	1	2	2	2	2	2	2	1	1	1	1	1	3	7	120	8	6720	3001 to 40000	1	1	365	2	2	2	0	0	0	0	0
1094	43371087	371	1	2	1	52			52	2	8	2	16	1	2	2	1	2	1	2	1	2	2	2	2	1	1	1	1	1	2	3	3	7	120	8	6720	3001 to 40000	1	1	30	4	1	1	0	0	0	0	0
1713	21220025	220	2	2	1	55			55	2	0	3	16	1	2	2	1	2	2	2	1	2	2	2	2	2	1	2	1	1	2	2	3	7	120	8	6720	3001 to 40000	1	1	7	4	1	2	1	1	1	0	0
159	13096017	96	1	2	1	65			65	2	0	2	16	1	2	2	1	2	1	2	1	1	2	2	2	2	1	1	1	1	2	1	3	7	120	8	6720	3001 to 40000	1	1	5	4	1	1	0	0	0	0	0
992	23323085	323	2	2	1	44			44	2	0	2	12	1	2	2	1	2	2	2	2	2	2	2	2	2	2	2	2	1	2	1	2	5	350	4	7000	3001 to 40000	0	1	7	2	2	2	0	1	1	0	0
1253	53381007	381	1	2	1	38			38	2	0	2	8	1	2	2	1	2	2	2	2	2	2	2	1	2	2	1	1	1	2	1	1	7	1020	1	7140	3001 to 40000	0	1	3650	4	2	2	1	0	0	1	1
1201	52381002	381	1	1	1	71	36		71	1	15	2	19	1	2	2	1	1	1	2	1	1	2	2	2	1	1	1	1	1	1	3	3	3	300	8	7200	3001 to 40000	0	2	0	1	2	2	0	0	0	0	0
991	23323083	323	2	2	1	35			35	2	10	2	12	1	2	2	1	2	1	2	2	2	2	2	1	2	2	1	1	1	2	1	2	5	360	4	7200	3001 to 40000	0	1	4	4	2	2	0	0	0	1	0
941	22323082	323	2	1	1	42			42	1	8	2	20	1	2	2	1	2	1	2	2	2	2	2	2	2	1	1	1	1	2	1	2	5	360	4	7200	3001 to 40000	0	1	2	2	2	2	0	0	0	0	0
718	32297036	297	2	1	1	57	22		57	1	0	2	1	1	2	2	1	2	2	2	2	2	2	2	1	2	1	2	1	1	2	1	2	5	360	4	7200	3001 to 40000	2	2	0	1	2	2	0	0	0	0	0
1613	21143025	143	2	2	1	50			50	2	0	2	2	2	2	2	1	2	2	2	2	2	2	2	2	2	2	1	1	1	2	1	2	5	360	4	7200	3001 to 40000	2	2	0	1	2	2	0	0	0	0	0
296	63165091	165	1	2	1		45	25	25	2	16	1	10	1	2	2	1	2	1	1	2	2	2	2	2	2	1	1	1	1	1	2	2	5	360	4	7200	3001 to 40000	0	2	0	1	2	2	0	0	0	0	0
1322	52385044	385	2	1	1	45	38		45	1	10	2	15	1	2	2	1	2	1	2	1	1	2	2	1	1	1	1	1	1	1	3	2	5	360	4	7200	3001 to 40000	2	2	0	1	2	2	0	0	0	0	0
328	62179060	179	2	1	1	70			70	1	3	2	20	1	2	2	1	2	1	2	1	2	2	2	1	2	1	1	1	1	1	1	3	5	180	8	7200	3001 to 40000	1	1	7	2	1	2	0	0	1	1	0
1330	52385060	385	2	1	1	19			19	1	12	1	17	1	2	2	1	2	1	2	2	2	2	2	2	2	1	1	1	1	1	1	3	5	180	8	7200	3001 to 40000	2	2	0	1	2	2	0	0	0	0	0
1861	12270022	270	2	1	1	32			32	1	10	2	15	1	2	2	1	2	1	2	1	1	2	2	1	2	1	1	1	1	1	2	3	5	180	8	7200	3001 to 40000	2	2	0	1	2	2	0	0	0	0	0
495	73227089	227	1	2	1	45	20		20	2	13	1	17	1	1	2	1	1	1	2	1	2	1	1	2	2	1	1	1	1	1	3	3	5	180	8	7200	3001 to 40000	0	2	0	1	2	2	0	0	0	0	0
747	32297094	297	2	1	1	56	19		56	1	22	2	1	1	2	2	1	2	2	2	2	2	2	2	1	2	2	1	1	1	2	1	3	5	180	8	7200	3001 to 40000	1	1	730	3	1	2	0	0	0	0	0
279	63165057	165	1	2	1	42			42	2	10	2	10	1	2	2	1	1	1	2	1	2	2	2	2	2	1	1	1	1	1	3	2	6	300	4	7200	3001 to 40000	0	2	0	1	2	2	0	0	0	0	0
605	32289010	289	1	1	1	39			39	1	0	2	4	1	2	2	1	2	2	2	2	2	2	2	2	2	1	1	1	1	2	3	2	6	300	4	7200	3001 to 40000	0	2	0	1	2	2	0	0	0	0	0
8	12095016	95	2	1	1	37			37	1	9	2	15	1	2	2	1	2	1	2	1	2	2	2	2	1	1	1	1	1	2	2	2	6	300	4	7200	3001 to 40000	0	1	4	2	2	2	0	0	0	0	0
1915	11306029	306	2	2	1	50			50	2	2	2	3	2	2	2	2	2	2	2	2	2	2	2	2	2	2	2	1	1	2	1	2	6	300	4	7200	3001 to 40000	2	2	0	1	2	2	0	0	0	0	0
1692	22143084	143	2	1	1	55	28		55	1	9	2	15	2	2	2	1	2	2	2	2	2	2	2	2	2	1	1	1	1	2	1	2	6	300	4	7200	3001 to 40000	2	2	0	1	2	2	0	0	0	0	0
295	63165089	165	1	2	1	30			30	2	16	2	10	1	2	2	1	1	1	2	1	2	2	2	2	2	1	1	1	1	1	2	2	6	300	4	7200	3001 to 40000	0	2	0	1	2	2	0	0	0	0	0
108	12096016	96	1	1	1	52	28		52	1	16	2	7	1	2	2	1	2	1	2	1	2	2	2	2	2	1	1	1	1	1	2	2	6	300	4	7200	3001 to 40000	2	2	0	1	2	2	0	0	0	0	0
1607	21143013	143	2	2	1	30			30	2	4	2	16	2	2	2	1	2	2	2	2	2	2	2	2	2	2	1	1	1	2	1	2	7	260	4	7280	3001 to 40000	2	2	0	1	2	2	0	0	0	0	0
755	33297009	297	2	2	1	54			54	2	0	2	16	2	2	2	1	2	2	2	2	2	2	2	2	2	1	2	1	1	2	1	3	7	130	8	7280	3001 to 40000	1	1	1825	4	1	2	0	0	0	0	1
684	33289067	289	1	2	1	33			33	2	0	2	16	1	2	2	1	2	2	2	2	2	2	2	2	2	1	1	1	1	1	1	3	7	130	8	7280	3001 to 40000	0	2	0	1	2	2	0	0	0	0	0
798	33297095	297	2	2	1	21			21	2	8	2	16	1	2	2	1	2	2	2	2	2	2	2	1	2	2	1	1	1	2	1	3	7	130	8	7280	3001 to 40000	2	2	0	1	2	2	0	0	0	0	0
650	32289100	289	1	1	1	80			80	1	0	2	19	1	2	2	1	2	1	2	2	2	2	2	2	2	2	1	1	1	2	1	3	7	130	8	7280	3001 to 40000	0	2	0	1	2	2	0	0	0	0	0
1532	11112063	112	2	2	1	29			29	2	5	2	16	2	2	2	1	2	2	2	2	2	2	2	2	2	2	2	1	1	2	1	2	7	270	4	7560	3001 to 40000	1	1	2	2	2	2	0	0	0	0	0
375	63179049	179	2	2	1	22			22	2	6	2	16	1	2	2	1	2	1	2	1	2	2	2	2	2	1	1	1	1	1	1	2	7	270	4	7560	3001 to 40000	2	2	0	1	2	2	0	0	0	0	0
1506	11112011	112	2	2	1	43			43	2	0	2	16	2	2	2	1	2	2	2	2	2	2	2	2	2	2	2	2	1	2	1	2	7	270	4	7560	3001 to 40000	2	2	0	1	2	2	0	0	0	0	0
1502	11112003	112	2	2	1	45			45	2	0	2	16	1	2	2	1	2	2	2	2	2	2	2	1	2	2	1	2	1	2	1	2	7	270	4	7560	3001 to 40000	2	2	0	1	2	2	0	0	0	0	0
1511	11112021	112	2	2	1	30			30	2	9	2	16	1	2	2	1	2	1	2	1	2	2	2	1	2	2	1	1	1	2	1	2	7	270	4	7560	3001 to 40000	2	2	0	1	2	2	0	0	0	0	0
314	62179028	179	2	1	1	50			50	1	5	2	11	1	2	2	1	2	2	2	2	2	2	2	1	2	1	1	1	1	2	1	3	2	480	8	7680	3001 to 40000	0	1	1	4	2	1	2	1	0	1	0
1823	11270045	270	2	2	1	37			37	2	2	3	16	2	2	2	1	2	2	2	2	2	2	2	2	2	2	2	2	1	2	1	2	4	480	4	7680	3001 to 40000	2	2	0	1	2	2	0	0	0	0	0
326	62179056	179	2	1	1	38			38	1	7	2	2	1	2	2	1	2	2	2	2	2	2	2	1	2	1	1	1	1	1	1	2	4	480	4	7680	3001 to 40000	2	2	0	1	2	2	0	0	0	0	0
348	62179098	179	2	1	1	55			55	1	0	2	2	1	2	2	1	2	2	2	2	2	2	2	1	2	1	1	1	1	1	1	2	4	480	4	7680	3001 to 40000	1	1	5	2	1	2	0	0	0	0	0
952	23323003	323	2	2	1	32			32	2	8	2	12	2	2	2	1	2	2	2	2	2	2	2	2	2	2	2	1	1	2	1	3	4	240	8	7680	3001 to 40000	0	1	4	5	2	2	0	0	0	0	0
461	73227021	227	1	2	1	49	24		24	2	15	1	14	1	1	2	1	1	1	2	1	2	2	2	1	1	1	1	1	1	1	3	3	4	240	8	7680	3001 to 40000	0	2	0	1	2	2	0	0	0	0	0
211	62165022	165	1	1	1	70	35		70	1	10	2	19	1	2	2	1	2	1	1	1	1	2	2	2	1	2	1	1	1	1	2	3	4	240	8	7680	3001 to 40000	0	1	2	2	2	2	0	0	0	0	0
1392	53385083	385	2	2	1	42	19		19	2	11	2	17	1	2	2	1	2	1	2	1	2	2	2	2	1	1	1	1	1	1	3	3	4	240	8	7680	3001 to 40000	2	2	0	1	2	2	0	0	0	0	0
363	63179027	179	2	2	1	22			22	2	7	2	16	1	2	2	1	2	1	2	2	2	2	2	2	2	1	1	1	1	1	1	2	7	280	4	7840	3001 to 40000	2	2	0	1	2	2	0	0	0	0	0
1650	21143099	143	2	2	1	44			44	2	0	3	16	2	2	2	1	2	2	2	2	2	2	2	2	2	1	1	1	1	2	1	2	7	280	4	7840	3001 to 40000	2	2	0	1	2	2	0	0	0	0	0
1376	53385051	385	2	2	1	58			58	2	5	2	16	1	2	2	1	2	1	2	1	2	2	2	2	2	1	1	1	1	1	2	2	7	280	4	7840	3001 to 40000	2	2	0	1	2	2	0	0	0	0	0
376	63179051	179	2	2	1	28			28	2	8	2	16	1	2	2	1	2	1	2	1	2	2	2	2	2	1	1	1	1	1	3	2	7	280	4	7840	3001 to 40000	2	2	0	1	2	2	0	0	0	0	0
1611	21143021	143	2	2	1	35			35	2	9	2	16	2	2	2	1	2	2	2	2	2	2	2	2	2	1	1	1	1	2	1	2	7	280	4	7840	3001 to 40000	1	1	7	3	2	2	0	0	0	0	3
780	33297059	297	2	2	1	59	40		40	2	5	2	16	2	2	2	1	2	2	2	2	2	2	2	1	2	2	1	1	1	2	1	3	7	140	8	7840	3001 to 40000	1	1	2920	4	1	1	0	0	0	0	0
774	33297047	297	2	2	1	44			44	2	0	2	16	1	2	2	1	2	1	2	2	2	2	2	1	2	1	1	1	1	1	2	3	7	140	8	7840	3001 to 40000	1	1	1825	4	1	1	0	0	0	0	0
698	33289095	289	1	2	1	32			32	2	4	2	16	1	2	2	1	2	2	2	2	2	2	2	1	2	2	1	1	1	1	2	3	7	140	8	7840	3001 to 40000	0	1	7	4	2	2	0	0	0	0	0
679	33289057	289	1	2	1	35			35	2	9	2	16	1	2	2	1	2	1	2	2	2	2	2	1	2	1	1	1	1	2	1	3	7	140	8	7840	3001 to 40000	0	1	7	3	2	2	0	0	0	0	1
752	33297003	297	2	2	1	23			23	2	11	2	16	2	2	2	1	1	1	2	1	2	2	2	2	2	2	1	1	1	1	1	3	7	140	8	7840	3001 to 40000	2	2	0	1	2	2	0	0	0	0	0
772	33297043	297	2	2	1	27			27	2	7	2	16	1	2	2	2	2	1	2	2	2	2	2	1	2	2	1	1	1	2	1	3	7	140	8	7840	3001 to 40000	2	2	0	1	2	2	0	0	0	0	0
687	33289073	289	1	2	1	50	28	27	27	2	15	2	16	1	2	2	1	2	1	2	2	1	2	2	2	2	1	1	1	1	2	2	3	7	140	8	7840	3001 to 40000	0	2	0	1	2	2	0	0	0	0	0
285	63165069	165	1	2	1	25			25	2	12	1	18	1	2	2	1	2	1	2	2	2	2	2	2	2	1	1	1	1	1	2	3	7	140	8	7840	3001 to 40000	0	2	0	1	2	2	0	0	0	0	0
669	33289037	289	1	2	1	43			43	2	0	2	16	1	2	2	1	2	1	2	2	2	2	2	1	2	2	1	1	1	2	2	3	7	140	8	7840	3001 to 40000	0	2	0	1	2	2	0	0	0	0	0
791	33297081	297	2	2	1	24			24	2	8	2	16	1	2	2	1	2	1	2	1	1	2	2	2	2	2	1	1	1	2	2	3	7	140	8	7840	3001 to 40000	2	2	0	1	2	2	0	0	0	0	0
694	33289087	289	1	2	1	67			67	2	0	3	16	1	2	2	1	2	2	2	2	2	2	2	2	2	2	1	1	1	2	2	3	7	140	8	7840	3001 to 40000	0	1	7	4	2	2	1	0	0	0	0
135	12096070	96	1	1	1	50			50	1	8	2	10	1	2	2	1	2	1	2	1	2	2	1	1	2	1	1	1	1	1	3	2	5	400	4	8000	3001 to 40000	1	1	7	3	2	2	0	0	0	0	0
122	12096044	96	1	1	1	32			32	1	16	2	10	1	2	2	1	2	1	2	1	2	2	2	2	1	1	1	1	1	1	3	2	5	400	4	8000	3001 to 40000	2	2	0	1	2	2	0	0	0	0	0
656	33289011	289	1	2	1	55			55	2	0	2	16	1	2	2	1	2	1	2	1	2	2	2	1	2	1	1	1	1	1	1	3	7	145	8	8120	3001 to 40000	0	2	0	1	2	2	0	0	0	0	0
668	33289035	289	1	2	1	24			24	2	11	2	16	1	2	2	1	2	1	2	1	2	2	2	2	2	1	1	1	1	1	2	3	7	145	8	8120	3001 to 40000	0	2	0	1	2	2	0	0	0	0	0
327	62179058	179	2		1	50	26		50	1	2	2	2	1	2	2	1	2	1	2	2	2	2	2	2	2	1	1	1	1	1	1	2	5	420	4	8400	3001 to 40000	1	1	4	2	1	2	0	0	0	0	0
242	62165084	165	1	1	1	45	23		45	1	14	2	14	1	2	2	1	1	1	2	1	2	2	2	2	2	1	1	1	1	1	2	2	5	420	4	8400	3001 to 40000	0	2	0	1	2	2	0	0	0	0	0
725	32297050	297	2	1	1	50	21		50	1	9	2	1	1	2	2	1	1	1	2	1	1	2	2	1	2	1	1	1	1	1	2	2	5	420	4	8400	3001 to 40000	2	2	0	1	2	2	0	0	0	0	0
1524	11112047	112	2	2	1	40			40	2	0	2	16	1	2	2	1	2	2	2	2	2	2	2	2	2	2	2	2	1	2	1	2	7	300	4	8400	3001 to 40000	1	1	7	3	1	2	0	0	0	0	0
357	63179015	179	2	2	1	45			45	2	0	2	16	1	2	2	1	2	2	2	2	2	2	2	2	2	2	1	1	1	2	1	2	7	300	4	8400	3001 to 40000	1	1	7	3	2	2	0	0	0	0	0
281	63165061	165	1	2	1	33			33	2	15	2	16	1	2	2	1	2	1	2	1	2	2	2	2	2	1	1	1	1	1	3	2	7	300	4	8400	3001 to 40000	0	2	0	1	2	2	0	0	0	0	0
394	63179087	179	2	2	1	42			42	2	2	2	16	1	2	2	1	2	1	2	1	2	2	2	2	2	1	1	1	1	1	1	2	7	300	4	8400	3001 to 40000	1	1	5	3	1	2	0	0	0	0	0
1052	43371003	371	1	2	1	37			37	2	8	2	16	1	1	2	1	2	1	2	1	1	2	2	1	2	1	1	1	1	2	3	2	7	300	4	8400	3001 to 40000	1	1	365	4	1	2	0	1	0	0	0
1925	11306047	306	2	2	1	40			40	2	7	2	16	1	2	2	1	2	1	2	1	2	2	2	2	1	2	1	1	1	1	1	2	7	300	4	8400	3001 to 40000	1	1	7	3	2	2	0	0	0	0	0
1832	11270063	270	2	2	1	45			45	2	1	3	16	1	2	2	1	2	1	2	2	2	2	2	1	2	2	1	1	1	2	1	2	7	300	4	8400	3001 to 40000	1	1	7	2	2	2	0	0	0	0	0
1802	11270003	270	2	2	1	47	22		22	2	10	2	16	2	2	2	1	2	2	2	2	2	2	2	1	1	1	1	1	1	1	2	2	7	300	4	8400	3001 to 40000	2	2	0	1	2	2	0	0	0	0	0
67	13095033	95	2	2	1	53			53	2	0	2	16	1	2	2	1	2	1	2	2	2	2	2	2	2	1	1	1	1	2	1	2	7	300	4	8400	3001 to 40000	0	1	7	3	2	2	0	0	0	0	0
1822	11270043	270	2	2	1	52			52	2	0	2	16	1	2	2	2	2	2	2	2	2	2	2	2	2	2	2	1	1	2	1	2	7	300	4	8400	3001 to 40000	1	1	7	3	2	2	0	0	0	1	1
362	63179025	179	2	2	1	40	24		24	2	5	2	16	2	2	2	1	2	2	2	2	2	2	2	2	2	2	1	1	1	1	1	2	7	300	4	8400	3001 to 40000	2	1	2	3	2	2	0	0	1	1	0
610	32289020	289	1	1	1	54			54	1	12	2	15	1	2	2	1	2	1	2	1	2	2	2	2	1	1	1	1	1	1	2	2	7	300	4	8400	3001 to 40000	0	1	5	2	2	2	0	0	0	0	0
1414	21006027	6	1	2	1	48	22		22	2	5	2	16	1	2	2	1	2	1	2	1	2	2	2	2	2	1	1	1	1	2	1	2	7	300	4	8400	3001 to 40000	2	2	0	1	2	2	0	0	0	0	0
1933	11306063	306	2	2	1	33			33	2	7	2	16	2	2	2	1	2	2	2	2	2	2	2	1	2	2	1	1	1	1	1	2	7	300	4	8400	3001 to 40000	1	1	6	2	2	2	0	0	0	0	0
54	13095007	95	2	2	1	34			34	2	5	2	16	1	2	2	1	2	1	2	2	2	2	2	1	2	1	1	1	1	1	1	2	7	300	4	8400	3001 to 40000	0	1	7	4	2	2	0	0	0	0	0
62	13095023	95	2	2	1	22			22	2	8	2	16	1	2	2	1	2	1	2	2	2	2	2	1	2	1	1	1	1	2	1	2	7	300	4	8400	3001 to 40000	0	1	1	3	2	2	0	0	0	0	0
1914	11306027	306	2	2	1	43			43	2	0	2	16	1	2	2	1	2	1	2	2	2	2	2	1	2	2	1	1	1	2	1	2	7	300	4	8400	3001 to 40000	1	1	7	2	2	2	0	0	0	0	0
63	13095025	95	2	2	1	50	20		20	2	12	2	16	1	2	2	1	2	2	2	2	2	2	2	2	2	1	1	1	1	2	1	2	7	300	4	8400	3001 to 40000	0	2	0	1	2	2	0	0	0	0	0
1726	21220051	220	2	2	1	50	21		21	2	5	2	16	1	2	2	1	2	2	2	2	2	2	2	1	2	1	2	2	1	2	2	2	7	300	4	8400	3001 to 40000	2	2	0	1	2	2	0	0	0	0	0
265	63165029	165	1	2	1	50			50	2	6	2	16	1	2	2	1	2	1	2	2	2	2	2	2	2	1	1	1	1	1	2	2	7	300	4	8400	3001 to 40000	0	1	4	3	2	2	0	1	0	0	0
283	63165065	165	1	2	1	35	21		21	2	10	2	20	1	1	1	1	2	1	2	2	2	2	2	2	2	1	1	1	1	1	3	2	7	300	4	8400	3001 to 40000	0	1	4	2	2	2	0	0	0	0	0
1923	11306043	306	2	2	1	60	32	26	32	2	4	2	16	1	2	2	2	2	1	2	1	2	2	2	1	2	2	1	1	1	1	1	2	7	300	4	8400	3001 to 40000	2	2	0	1	2	2	0	0	0	0	0
58	13095015	95	2	2	1	60	26		26	2	9	2	16	1	2	2	1	2	1	2	1	2	2	2	2	1	1	1	1	1	1	1	2	7	300	4	8400	3001 to 40000	0	1	7	4	2	2	0	0	0	0	0
1902	11306003	306	2	2	1	20			20	2	6	2	16	1	2	2	1	2	2	2	2	2	2	2	2	2	2	1	1	1	1	1	2	7	300	4	8400	3001 to 40000	2	2	0	1	2	2	0	0	0	0	0
359	63179019	179	2	2	1	60	27		27	2	4	2	16	1	2	2	1	2	2	2	2	2	2	2	2	2	2	1	1	1	1	1	2	7	300	4	8400	3001 to 40000	2	2	0	1	2	2	0	0	0	0	0
1504	11112007	112	2	2	1	52	29		29	2	5	2	16	1	2	2	1	2	1	2	2	2	2	2	2	2	2	1	1	1	1	1	2	7	300	4	8400	3001 to 40000	2	2	0	1	2	2	0	0	0	0	0
1703	21220005	220	2	2	1	24			24	2	10	2	16	1	2	2	1	2	1	2	1	2	2	2	2	2	1	1	1	1	2	1	2	7	300	4	8400	3001 to 40000	2	2	0	1	2	2	0	0	0	0	0
1297	53381095	381	1	2	1	38	19		19	2	10	2	16	1	2	2	1	2	2	2	2	2	2	2	2	2	1	1	1	1	1	1	2	7	300	4	8400	3001 to 40000	0	2	0	1	2	2	0	0	0	0	0
500	73227099	227	1	2	1	32			32	2	5	2	8	1	2	2	1	2	1	2	2	2	2	2	2	2	1	1	1	1	1	1	2	7	300	4	8400	3001 to 40000	0	2	0	1	2	2	0	0	0	0	0
1869	12270038	270	2	1	1	45			45	1	1	2	5	1	2	2	1	2	2	2	2	2	2	2	2	2	2	1	1	1	1	1	2	7	300	4	8400	3001 to 40000	2	2	0	1	2	2	0	0	0	0	0
1413	21006025	6	1	2	1	30			30	2	5	2	16	1	2	2	1	2	1	2	1	2	2	2	2	2	1	1	1	1	2	1	2	7	300	4	8400	3001 to 40000	2	2	0	1	2	2	0	0	0	0	0
1417	21006033	6	1	2	1	43			43	2	0	2	16	1	2	2	1	2	1	2	2	2	2	2	2	2	1	1	1	1	2	1	2	7	300	4	8400	3001 to 40000	1	1	3	3	1	2	0	0	0	0	0
391	63179081	179	2	2	1	40			40	2	0	2	16	1	2	2	1	2	2	2	2	2	2	2	2	2	1	2	2	1	2	1	2	7	300	4	8400	3001 to 40000	2	2	0	1	2	2	0	0	0	0	0
490	73227079	227	1	2	1	45			45	2	0	2	8	1	2	2	1	1	1	2	1	2	2	2	2	2	2	1	1	1	2	1	2	7	300	4	8400	3001 to 40000	0	2	0	1	2	2	0	0	0	0	0
1845	11270089	270	2	2	1	18			18	2	4	2	16	1	2	2	1	2	2	2	2	2	2	2	2	2	2	2	2	1	2	1	2	7	300	4	8400	3001 to 40000	2	2	0	1	2	2	0	0	0	0	0
1618	21143035	143	2	2	1	51	25		25	2	9	2	16	2	2	2	1	2	1	2	2	2	2	2	2	2	2	1	1	1	2	1	2	7	300	4	8400	3001 to 40000	2	2	0	1	2	2	0	0	0	0	0
1724	21220047	220	2	2	1	50	20		20	2	10	2	16	1	2	2	1	2	1	2	2	1	2	2	1	2	1	2	1	1	2	1	2	7	300	4	8400	3001 to 40000	2	2	0	1	2	2	0	0	0	0	0
1727	21220053	220	2	2	1	23			23	2	5	2	16	1	2	2	1	2	2	2	2	2	2	2	1	2	2	1	2	1	2	1	2	7	300	4	8400	3001 to 40000	2	2	0	1	2	2	0	0	0	0	0
1730	21220059	220	2	2	1	75	30	24	24	2	0	2	16	1	2	2	1	2	1	2	2	2	2	2	2	2	1	2	2	1	2	1	2	7	300	4	8400	3001 to 40000	2	2	0	1	2	2	0	0	0	0	0
1743	21220085	220	2	2	1	30			30	2	3	2	16	1	2	2	1	2	2	2	2	2	2	2	2	2	1	1	2	1	2	1	2	7	300	4	8400	3001 to 40000	2	2	0	1	2	2	0	0	0	0	0
1840	11270079	270	2	2	1	28			28	2	0	2	16	2	2	2	2	2	2	2	2	2	2	2	2	2	2	2	2	1	2	1	2	7	300	4	8400	3001 to 40000	2	2	0	1	2	2	0	0	0	0	0
1820	11270039	270	2	2	1	34			34	2	2	2	16	1	2	2	1	2	2	2	2	2	2	2	2	2	2	1	1	1	2	1	2	7	300	4	8400	3001 to 40000	2	2	0	1	2	2	0	0	0	0	0
1644	21143087	143	2	2	1	25			25	2	7	2	16	2	2	2	1	2	2	2	2	2	2	2	2	2	2	2	2	1	2	1	2	7	300	4	8400	3001 to 40000	2	2	0	1	2	2	0	0	0	0	0
377	63179053	179	2	2	1	40			40	2	0	2	16	1	2	2	1	2	2	2	2	2	2	2	2	2	2	1	1	1	2	1	2	7	300	4	8400	3001 to 40000	2	2	0	1	2	2	0	0	0	0	0
1746	21220091	220	2	2	1	22			22	2	9	2	16	1	2	2	1	2	1	2	2	2	2	2	2	2	1	1	1	1	2	1	2	7	300	4	8400	3001 to 40000	2	2	0	1	2	2	0	0	0	0	0
1071	43371041	371	1	2	1	37			37	2	0	2	16	1	2	2	1	2	1	2	2	2	2	2	1	1	1	1	1	1	1	1	2	7	300	4	8400	3001 to 40000	2	2	0	1	2	2	0	0	0	0	0
1286	53381073	381	1	2	1	26			26	2	8	2	16	1	2	2	1	2	1	2	1	2	2	2	2	1	1	1	1	1	1	1	2	7	300	4	8400	3001 to 40000	0	2	0	1	2	2	0	0	0	0	0
179	13096057	96	1	2	1	45	24	18	45	2	0	2	16	1	2	2	1	2	1	2	1	2	2	2	2	1	1	1	1	1	1	1	2	7	300	4	8400	3001 to 40000	0	2	0	1	2	2	0	0	0	0	0
1729	21220057	220	2	2	1	32			32	2	0	2	16	1	2	2	1	2	2	2	2	2	2	2	2	2	1	1	1	1	2	1	2	7	300	4	8400	3001 to 40000	2	2	0	1	2	2	0	0	0	0	0
1590	12112080	112	2	1	1	45			45	1	0	2	15	1	2	2	1	2	2	2	2	2	2	2	2	2	2	1	1	1	2	1	2	7	300	4	8400	3001 to 40000	2	2	0	1	2	2	0	0	0	0	0
1951	11306099	306	2	2	1	18			18	2	4	2	16	2	2	2	2	2	2	2	2	2	2	2	1	2	2	1	1	1	2	1	2	7	300	4	8400	3001 to 40000	2	2	0	1	2	2	0	0	0	0	0
1842	11270083	270	2	2	1	33			33	2	0	2	16	2	2	2	1	2	2	2	2	2	2	2	2	2	2	1	2	1	2	1	2	7	300	4	8400	3001 to 40000	2	2	0	1	2	2	0	0	0	0	0
1615	21143029	143	2	2	1	65			65	2	0	2	16	2	2	2	2	2	2	2	2	2	2	2	2	2	2	2	1	1	2	2	2	7	300	4	8400	3001 to 40000	2	2	0	1	2	2	0	0	0	0	0
298	63165095	165	1	2	1	24			24	2	5	2	16	1	2	2	1	2	1	2	1	2	2	2	2	2	1	1	1	1	1	2	2	7	300	4	8400	3001 to 40000	0	2	0	1	2	2	0	0	0	0	0
292	63165083	165	1	2	1	18			18	2	8	2	16	1	2	2	1	2	1	2	1	1	2	2	2	2	1	1	1	1	1	2	2	7	300	4	8400	3001 to 40000	0	2	0	1	2	2	0	0	0	0	0
259	63165017	165	1	2	1	34			34	2	10	2	16	1	2	2	1	2	1	2	1	2	2	2	2	2	1	1	1	1	1	2	2	7	300	4	8400	3001 to 40000	0	2	0	1	2	2	0	0	0	0	0
1374	53385047	385	2	2	1	60			60	2	0	2	16	1	2	2	1	2	1	2	1	2	2	2	2	2	1	1	1	1	2	2	2	7	300	4	8400	3001 to 40000	2	2	0	1	2	2	0	0	0	0	0
1827	11270053	270	2	2	1	28			28	2	7	2	16	1	2	2	1	2	1	2	2	2	2	2	2	2	2	2	2	1	1	2	2	7	300	4	8400	3001 to 40000	2	2	0	1	2	2	0	0	0	0	0
1097	43371093	371	1	2	1	30			30	2	12	2	16	1	2	2	1	2	1	2	1	2	2	2	1	2	1	1	1	1	1	2	2	7	300	4	8400	3001 to 40000	2	2	0	1	2	2	0	0	0	0	0
1630	21143059	143	2	2	2	39			39	2	5	2	16	2	2	2	1	2	1	2	2	2	2	2	1	2	1	1	1	1	2	2	2	7	300	4	8400	3001 to 40000	2	2	0	1	2	2	0	0	0	0	0
358	63179017	179	2	2	1	30			30	2	6	2	16	1	2	2	1	2	2	2	2	2	2	2	2	2	1	1	1	1	1	2	2	7	300	4	8400	3001 to 40000	2	2	0	1	2	2	0	0	0	0	0
1076	43371051	371	1	2	1	43			43	2	8	2	16	1	2	2	1	2	1	2	1	2	2	2	2	2	1	1	1	1	1	2	2	7	300	4	8400	3001 to 40000	2	2	0	1	2	2	0	0	0	0	0
388	63179073	179	2	2	1	45			45	2	0	3	16	1	2	2	1	2	2	2	2	2	2	2	2	2	1	1	1	1	1	2	2	7	300	4	8400	3001 to 40000	2	2	0	1	2	2	0	0	0	0	0
274	63165047	165	1	2	1	33			33	2	15	2	16	1	2	1	1	1	1	2	2	2	2	2	2	2	1	1	1	1	1	2	2	7	300	4	8400	3001 to 40000	0	2	0	1	2	2	0	0	0	0	0
1816	11270031	270	2	2	1	45	25		25	2	15	5	16	1	2	2	1	1	1	2	1	2	2	2	1	2	1	1	1	1	1	2	2	7	300	4	8400	3001 to 40000	2	2	0	1	2	2	0	0	0	0	0
310	62179020	179	2	1	1	70	20		70	1	2	2	1	1	2	2	1	2	2	2	2	2	2	2	1	2	1	1	1	1	2	2	2	7	300	4	8400	3001 to 40000	1	1	3	2	2	2	0	0	0	0	0
1072	43371043	371	1	2	1	60	25	22	22	2	13	2	16	1	2	2	1	2	1	2	2	1	2	2	1	1	1	1	1	1	2	2	2	7	300	4	8400	3001 to 40000	2	2	0	1	2	2	0	0	0	0	0
293	63165085	165	1	1	Amatun	80	25		25	2	12	2	16	1	2	2	1	2	1	2	2	2	2	2	2	2	1	1	1	1	1	2	2	7	300	4	8400	3001 to 40000	0	2	0	1	2	2	0	0	0	0	0
1099	43371097	371	1	2	1	35			35	2	5	2	16	1	2	2	1	2	1	2	2	1	2	2	1	2	1	1	1	1	2	2	2	7	300	4	8400	3001 to 40000	2	2	0	1	2	2	0	0	0	0	0
268	63165035	165	1	2	1	58	23		23	2	15	2	16	1	1	2	1	1	1	2	1	2	2	2	2	1	1	1	1	1	1	3	2	7	300	4	8400	3001 to 40000	0	2	0	1	2	2	0	0	0	0	0
1058	43371015	371	1	2	1	27			27	2	17	2	16	1	1	2	1	1	1	2	1	2	2	2	2	2	1	1	1	1	1	3	2	7	300	4	8400	3001 to 40000	2	2	0	1	2	2	0	0	0	0	0
278	63165055	165	1	2	1	33			33	2	10	2	16	1	2	2	1	2	1	2	1	2	2	2	2	1	1	1	1	1	1	3	2	7	300	4	8400	3001 to 40000	0	2	0	1	2	2	0	0	0	0	0
1014	42371028	371	1	1	1	58	25		58	1	5	2	15	1	2	2	1	1	1	2	1	1	2	2	1	1	1	1	1	1	1	3	2	7	300	4	8400	3001 to 40000	2	2	0	1	2	2	0	0	0	0	0
247	62165094	165	1	1	1	38	31		38	1	10	2	11	1	2	2	1	1	1	2	1	1	2	2	2	2	1	1	1	1	1	3	2	7	300	4	8400	3001 to 40000	0	2	0	1	2	2	0	0	0	0	0
289	63165077	165	1	2	1	38			38	2	9	2	16	1	2	2	1	1	1	2	1	2	2	2	2	2	1	1	1	1	1	3	2	7	300	4	8400	3001 to 40000	0	2	0	1	2	2	0	0	0	0	0
1645	21143089	143	2	2	1	28			28	2	7	2	16	2	2	2	1	2	2	2	2	2	2	2	1	2	2	1	1	1	2	3	2	7	300	4	8400	3001 to 40000	2	2	0	1	2	2	0	0	0	0	0
290	63165078	165	1	2	1	26			26	2	3	2	16	1	2	2	1	2	1	2	2	2	2	2	2	2	2	1	1	1	1	3	2	7	300	4	8400	3001 to 40000	0	2	0	1	2	2	0	0	0	0	0
261	63165021	165	1	2	1	27	23		23	2	14	2	16	1	2	1	1	1	1	2	1	1	2	2	2	2	1	1	1	2	1	3	2	7	300	4	8400	3001 to 40000	0	2	0	1	2	2	0	0	0	0	0
1393	53385085	385	2	2	1	32			32	2	10	2	16	1	2	2	1	2	1	2	1	2	2	2	2	2	1	1	1	1	1	3	2	7	300	4	8400	3001 to 40000	2	2	0	1	2	2	0	0	0	0	0
275	63165049	165	1	2	1	32			32	2	9	2	16	1	2	2	1	2	1	2	2	2	2	2	2	2	1	1	1	1	1	3	2	7	300	4	8400	3001 to 40000	0	2	0	1	2	2	0	0	0	0	0
288	63165075	165	1	2	1	72	37		37	2	15	2	16	1	2	2	1	2	1	2	1	2	2	2	2	2	1	1	1	1	1	3	2	7	300	4	8400	3001 to 40000	0	2	0	1	2	2	0	0	0	0	0
1269	53381039	381	1	2	1	38			38	2	15	2	16	1	2	2	1	2	1	2	1	2	2	2	2	2	1	1	1	1	1	3	2	7	300	4	8400	3001 to 40000	0	2	0	1	2	2	0	0	0	0	0
284	63165067	165	1	2	1	46			46	2	4	2	16	1	2	2	1	1	1	2	2	2	2	2	2	2	1	1	1	1	1	3	2	7	300	4	8400	3001 to 40000	0	1	4	2	2	2	0	1	0	0	0
1512	11112023	112	2	2	1	44			44	2	8	2	16	1	2	2	1	2	2	2	2	2	2	2	2	2	2	1	1	1	2	1	2	7	300	4	8400	3001 to 40000	2	1	7	4	1	2	0	0	0	0	0
263	63165025	165	1	2	1	35			35	2	10	2	16	1	2	2	1	1	1	2	1	2	2	2	2	1	1	1	1	1	1	3	2	7	300	4	8400	3001 to 40000	0	1	3	2	2	2	0	0	0	0	0
1621	21143041	143	2	2	1	64			64	2	0	3	16	2	2	2	2	2	2	2	2	2	2	2	2	2	2	2	1	1	2	1	2	7	300	4	8400	3001 to 40000	1	1	4	5	2	2	0	0	0	0	1
1424	21006047	6	1	2	1	55	35		35	2	3	2	16	1	2	2	1	2	1	2	2	2	2	2	2	2	1	2	2	1	2	1	2	7	300	4	8400	3001 to 40000	1	1	7	4	2	2	0	0	0	0	0
1603	21143005	143	2	2	1	64			64	2	0	3	16	2	2	2	1	2	2	2	2	2	2	2	2	2	2	2	1	1	2	1	2	7	300	4	8400	3001 to 40000	1	1	4	5	2	2	1	1	1	0	1
1602	21143003	143	2	2	1	27			27	2	6	5	16	2	2	2	1	2	2	2	2	2	2	2	2	2	2	2	1	1	2	1	2	7	300	4	8400	3001 to 40000	1	1	2	4	2	2	0	0	1	0	0
914	22323028	323	2	1	1	75			75	1	3	2	1	1	2	2	1	2	1	1	1	2	2	2	1	1	1	1	1	1	1	2	2	7	300	4	8400	3001 to 40000	0	1	7	3	2	1	0	1	0	0	0
1728	21220055	220	2	2	1	70	35		35	2	0	3	16	1	2	2	1	2	2	2	2	2	2	2	2	2	1	2	2	1	2	1	2	7	300	4	8400	3001 to 40000	2	2	0	1	2	2	0	0	0	0	0
282	63165063	165	1	2	1	19			19	2	1	2	16	1	2	2	1	2	1	2	2	2	2	2	2	2	1	1	1	1	1	3	2	7	300	4	8400	3001 to 40000	0	1	5	3	2	2	0	0	0	0	1
899	23313097	313	1	2	1	55	30		30	2	5	2	16	1	2	2	1	2	1	2	2	2	2	2	2	2	1	1	1	1	2	1	3	7	150	8	8400	3001 to 40000	1	1	730	3	2	2	0	0	0	0	0
857	23313013	313	1	2	1	60			60	2	0	2	16	1	2	2	1	2	1	2	1	2	2	2	2	2	2	1	2	1	2	1	3	7	150	8	8400	3001 to 40000	1	1	1460	2	1	2	0	0	0	0	1
662	33289023	289	1	2	1	48			48	2	0	2	16	1	2	2	1	2	2	2	2	2	2	2	2	2	1	2	1	1	2	1	3	7	150	8	8400	3001 to 40000	0	1	3	4	2	2	1	0	0	0	0
877	23313053	313	1	2	1	60	24		24	2	7	2	16	1	2	2	1	2	1	2	1	2	2	2	2	2	1	1	1	1	1	3	3	7	150	8	8400	3001 to 40000	1	1	900	3	2	2	0	0	0	0	0
885	23313069	313	1	2	1	61			61	2	0	3	16	1	2	2	1	2	1	2	2	2	2	2	2	2	1	1	1	1	1	1	3	7	150	8	8400	3001 to 40000	1	1	5475	4	2	2	0	0	0	0	0
692	33289083	289	1	2	1	30			30	2	8	2	16	1	2	2	1	2	2	2	2	2	2	2	2	2	1	1	1	1	1	1	3	7	150	8	8400	3001 to 40000	0	1	7	3	2	2	0	0	0	0	0
1908	11306015	306	2	2	1	38	18		18	2	12	1	17	1	2	2	1	2	2	2	2	2	2	2	1	2	2	1	1	1	1	1	3	7	150	8	8400	3001 to 40000	2	2	0	1	2	2	0	0	0	0	0
670	33289039	289	1	2	1	48			48	2	10	2	16	1	2	2	1	2	1	2	2	2	2	2	1	1	1	1	1	1	2	1	3	7	150	8	8400	3001 to 40000	0	2	0	1	2	2	0	0	0	0	0
974	23323049	323	2	2	1	24			24	2	7	2	16	2	2	2	1	2	2	2	2	2	2	2	1	2	2	2	1	1	2	1	3	7	150	8	8400	3001 to 40000	0	2	0	1	2	2	0	0	0	0	0
796	33297091	297	2	2	1	62	36		36	2	0	2	16	2	2	2	1	2	2	2	2	2	2	2	2	2	2	1	1	1	2	1	3	7	150	8	8400	3001 to 40000	2	2	0	1	2	2	0	0	0	0	0
870	23313039	313	1	2	1	26			26	2	12	2	16	1	2	2	1	2	1	2	2	2	2	2	2	2	2	2	2	1	1	2	3	7	150	8	8400	3001 to 40000	2	2	0	1	2	2	0	0	0	0	0
1537	11112073	112	2	2	1	49			49	2	8	2	16	1	2	2	1	2	1	2	2	2	2	2	1	2	2	1	1	1	2	2	3	7	150	8	8400	3001 to 40000	2	2	0	1	2	2	0	0	0	0	0
898	23313095	313	1	2	1	35			35	2	5	2	16	1	2	2	1	2	1	2	1	2	2	2	2	2	2	1	1	1	1	2	3	7	150	8	8400	3001 to 40000	2	2	0	1	2	2	0	0	0	0	0
893	23313085	313	1	2	1	55			55	2	3	3	16	1	2	2	1	2	1	2	2	2	2	2	2	2	1	1	1	1	1	3	3	7	150	8	8400	3001 to 40000	2	2	0	1	2	2	0	0	0	0	0
881	23313061	313	1	2	1	42			42	2	0	3	16	1	2	2	1	2	2	2	2	2	2	2	2	2	2	1	2	1	2	3	3	7	150	8	8400	3001 to 40000	2	2	0	1	2	2	0	0	0	0	0
882	23313063	313	1	2	1	40			40	2	0	2	16	1	2	2	1	2	1	2	2	2	2	2	2	2	1	1	1	1	1	3	3	7	150	8	8400	3001 to 40000	2	2	0	1	2	2	0	0	0	0	0
801	22313002	313	1	1	1	40	28	26	28	1	6	2	11	1	2	2	1	2	1	2	2	2	2	2	2	2	1	1	1	1	1	1	2	4	540	4	8640	3001 to 40000	2	2	0	1	2	2	0	0	0	0	0
205	62165010	165	1	1		44			44	1	14	2	11	1	2	2	1	2	1	2	1	2	2	2	2	2	1	1	1	1	1	3	2	6	360	4	8640	3001 to 40000	0	1	4	3	2	2	0	1	0	0	0
1661	22143022	143	2	1	1	40			40	1	3	2	3	2	2	2	1	1	1	2	2	2	2	2	2	2	1	1	1	1	2	1	2	6	360	4	8640	3001 to 40000	2	2	0	1	2	2	0	0	0	0	0
29	12095058	95	2	1	1	63	28		63	1	0	2	15	1	2	2	1	2	1	2	2	2	2	2	1	2	1	1	1	1	2	1	2	6	360	4	8640	3001 to 40000	0	2	0	1	2	2	0	0	0	0	0
603	32289006	289	1	1	1	35			35	1	12	2	15	1	1	2	1	2	1	2	1	2	2	2	2	2	1	1	1	1	1	2	2	6	360	4	8640	3001 to 40000	0	2	0	1	2	2	0	0	0	0	0
624	32289048	289	1	1	1	62			62	1	17	2	15	1	1	2	1	2	1	2	1	2	2	2	1	1	1	1	1	1	1	2	2	6	360	4	8640	3001 to 40000	0	2	0	1	2	2	0	0	0	0	0
841	22313082	313	1	1	1	27			27	1	10	2	9	1	2	2	2	2	1	2	2	2	2	2	1	2	1	1	1	1	1	3	2	6	360	4	8640	3001 to 40000	2	2	0	1	2	2	0	0	0	0	0
214	62165028	165	1	1	1	70	37	35	70	1	5	2	15	1	2	2	1	2	1	2	1	2	2	2	2	2	1	1	1	1	1	2	3	6	180	8	8640	3001 to 40000	0	2	0	1	2	2	0	0	0	0	0
1659	22143018	143	2	1	1	52	26		52	1	10	2	20	2	2	2	1	2	1	2	2	2	2	2	1	2	1	1	1	1	1	1	3	4	280	8	8960	3001 to 40000	2	2	0	1	2	2	0	0	0	0	0
677	33289053	289	1	2	1	46			46	2	9	2	16	1	2	2	1	2	1	2	2	2	2	2	2	1	1	1	1	1	1	2	3	7	160	8	8960	3001 to 40000	0	1	7	5	2	1	1	0	0	0	0
652	33289003	289	1	2	1	70	28	25	28	2	6	2	20	1	2	2	1	2	1	2	2	2	2	2	1	1	1	2	1	1	1	1	3	7	160	8	8960	3001 to 40000	0	2	0	1	2	2	0	0	0	0	0
758	33297015	297	2	2	1	23			23	2	3	2	16	2	2	2	2	2	2	2	2	2	2	2	2	2	1	1	1	1	2	1	3	7	160	8	8960	3001 to 40000	2	2	0	1	2	2	0	0	0	0	0
776	33297051	297	2	2	1	37			37	2	9	2	16	1	2	2	1	1	1	2	1	1	2	2	1	2	1	1	1	1	1	2	3	7	160	8	8960	3001 to 40000	2	2	0	1	2	2	0	0	0	0	0
681	33289061	289	1	2	1	32			32	2	10	2	16	1	2	2	1	1	1	2	1	2	2	2	2	2	1	1	1	1	1	2	3	7	160	8	8960	3001 to 40000	0	2	0	1	2	2	0	0	0	0	0
1612	21143023	143	2	2	1	46			46	2	0	5	2	2	2	2	1	2	2	2	2	2	2	2	2	2	2	2	1	1	2	1	2	6	380	4	9120	3001 to 40000	2	2	0	1	2	2	0	0	0	0	0
1948	11306093	306	2	2	1	25			25	2	9	2	16	2	2	2	1	2	2	2	2	1	2	2	2	2	2	1	1	1	1	1	2	7	330	4	9240	3001 to 40000	2	2	0	1	2	2	0	0	0	0	0
1817	11270033	270	2	2	1	50	22		22	2	12	1	17	1	2	2	1	2	2	2	2	2	2	2	2	2	2	1	1	1	2	1	2	7	330	4	9240	3001 to 40000	2	2	0	1	2	2	0	0	0	0	0
1637	21143073	143	2	2	1	58			58	2	9	2	16	2	2	2	1	2	2	2	2	2	2	2	1	2	1	1	1	1	2	1	2	7	336	4	9408	3001 to 40000	2	2	0	1	2	2	0	0	0	0	0
1736	21220071	220	2	2	1	38			38	2	4	2	16	1	2	2	1	2	1	2	1	2	2	2	2	2	1	1	1	1	2	1	2	7	336	4	9408	3001 to 40000	2	2	0	1	2	2	0	0	0	0	0
1629	21143057	143	2	2	1	30			30	2	7	2	16	2	2	2	1	2	1	2	2	2	2	2	1	2	1	1	1	1	2	1	2	7	336	4	9408	3001 to 40000	2	2	0	1	2	2	0	0	0	0	0
188	13096075	96	1	2	1	26			26	2	12	2	16	1	2	2	1	2	1	2	1	2	2	2	2	2	1	1	1	1	1	1	2	7	336	4	9408	3001 to 40000	2	2	0	1	2	2	0	0	0	0	0
91	13095081	95	2	2	1	27			27	2	2	2	16	1	2	2	1	2	1	2	1	2	2	2	2	1	1	1	1	1	2	1	2	7	336	4	9408	3001 to 40000	0	2	0	1	2	2	0	0	0	0	0
98	13095095	95	2	2	1	32			32	2	0	2	16	1	2	2	1	2	2	2	2	2	2	2	2	2	1	1	1	1	2	1	2	7	336	4	9408	3001 to 40000	0	2	0	1	2	2	0	0	0	0	0
641	32289082	289	1	1	1	48	23	19	23	1	5	2	4	1	2	2	1	1	1	2	2	2	2	2	2	2	1	1	1	1	1	1	2	7	340	4	9520	3001 to 40000	0	2	0	1	2	2	0	0	0	0	0
779	33297057	297	2	2	1	50			50	2	0	2	16	2	2	2	1	2	2	2	2	2	2	2	1	2	2	1	1	1	2	1	3	7	170	8	9520	3001 to 40000	1	1	730	3	2	2	0	0	0	1	0
760	33297019	297	2	2	1	49			49	2	0	2	16	2	2	2	1	2	2	2	2	2	2	2	2	2	2	2	2	1	2	1	3	7	170	8	9520	3001 to 40000	1	1	3650	3	2	2	0	0	0	0	0
768	33297035	297	2	2	1	21			21	2	7	2	16	1	2	2	1	2	1	2	2	2	2	2	1	2	1	1	1	1	1	2	3	7	170	8	9520	3001 to 40000	2	2	0	1	2	2	0	0	0	0	0
792	33297083	297	2	2	1	28			28	2	2	2	16	1	2	2	1	2	1	2	2	2	2	2	2	2	2	2	2	1	2	2	3	7	170	8	9520	3001 to 40000	2	2	0	1	2	2	0	0	0	0	0
1790	22220080	220	2	1	1	70	26		70	1	5	2	19	1	2	2	1	2	1	2	1	2	2	2	2	2	1	1	1	1	2	1	3	4	300	8	9600	3001 to 40000	2	2	0	1	2	2	0	0	0	0	0
1687	22143074	143	2	1	1	31			31	1	16	2	18	2	2	2	1	2	2	2	2	2	2	2	2	2	1	1	1	1	2	1	3	4	300	8	9600	3001 to 40000	2	2	0	1	2	2	0	0	0	0	0
50	12095100	95	2	1	1	50			50	1	0	2	9	1	2	2	1	2	2	2	2	2	2	2	1	2	2	2	2	1	2	1	2	5	480	4	9600	3001 to 40000	0	1	7	2	2	2	0	1	0	0	0
320	62179042	179	2	1	1	20			20	1	5	1	20	1	2	2	1	2	1	2	1	2	2	2	1	2	1	1	1	1	2	1	2	5	480	4	9600	3001 to 40000	1	1	6	2	1	2	0	0	0	0	0
1304	52385008	385	2	1	1	45			45	1	1	2	15	2	2	2	1	2	2	2	2	2	2	2	2	2	1	1	1	1	1	1	2	5	480	4	9600	3001 to 40000	2	2	0	1	2	2	0	0	0	0	0
722	32297044	297	2	1	1	68	24		68	1	0	2	1	1	2	2	1	2	1	2	2	2	2	2	1	2	2	1	1	1	2	1	2	5	480	4	9600	3001 to 40000	2	2	0	1	2	2	0	0	0	0	0
235	62165070	165	1	1	1	36	22		36	1	12	2	10	1	2	2	1	1	1	2	1	2	2	2	2	2	1	1	1	1	1	3	2	5	480	4	9600	3001 to 40000	0	2	0	1	2	2	0	0	0	0	0
232	62165064	165	1	1	1	37	35		37	1	10	2	7	1	2	2	1	2	1	2	1	2	2	2	2	2	1	1	1	1	1	3	2	5	480	4	9600	3001 to 40000	0	2	0	1	2	2	0	0	0	0	0
829	22313058	313	1	1	1	30			30	1	8	2	13	1	2	2	1	2	1	2	2	2	2	2	2	2	1	1	1	1	1	3	2	5	480	4	9600	3001 to 40000	2	2	0	1	2	2	0	0	0	0	0
340	62179082	179	2	1	1	20			20	1	5	1	20	1	2	2	1	2	1	2	1	2	2	2	2	2	2	1	1	1	1	3	2	5	480	4	9600	3001 to 40000	2	2	0	1	2	2	0	0	0	0	0
873	23313045	313	1	2	1	25			25	2	17	2	4	1	2	2	1	1	2	2	2	2	2	2	2	2	1	1	1	1	2	2	2	5	480	4	9600	3001 to 40000	1	1	730	4	2	2	0	0	0	0	0
494	73227087	227	1	2	1	45	19		19	2	13	1	17	1	1	1	1	1	1	2	1	1	2	2	1	1	1	1	1	1	1	2	3	5	240	8	9600	3001 to 40000	0	2	0	1	2	2	0	0	0	0	0
706	32297012	297	2	1	1	92	25		92	1	1	2	20	2	2	2	2	2	2	2	2	2	2	2	2	2	2	2	1	1	2	1	3	3	420	8	10080	3001 to 40000	2	2	0	1	2	2	0	0	0	0	0
814	22313028	313	1	1	1	30			30	1	12	2	7	1	2	2	2	2	1	2	2	2	2	2	1	2	1	1	1	1	2	1	2	6	420	4	10080	3001 to 40000	2	2	0	1	2	2	0	0	0	0	0
640	32289080	289	1	1	1	27			27	1	5	2	4	1	2	2	1	2	1	2	2	2	2	2	1	2	1	1	1	1	1	1	2	6	420	4	10080	3001 to 40000	0	2	0	1	2	2	0	0	0	0	0
932	22323064	323	2	1	1	42			42	1	6	2	12	1	2	2	1	2	1	2	2	2	2	2	1	2	2	1	1	1	2	1	2	6	420	4	10080	3001 to 40000	0	1	7	3	2	2	0	0	0	0	0
581	73229061	229	2	2	1	60	35		35	2	0	5	8	1	1	2	1	2	1	2	1	2	1	2	2	2	1	1	1	1	1	3	2	7	360	4	10080	3001 to 40000	1	1	150	3	1	2	0	1	1	0	0
1814	11270027	270	2	2	1	53			53	2	0	3	16	1	2	2	1	2	1	2	2	2	2	2	2	2	1	1	1	1	1	2	2	7	360	4	10080	3001 to 40000	1	1	7	2	2	2	0	0	1	0	0
1381	53385061	385	2	2	1	80	32		32	2	9	2	16	1	2	2	1	2	1	1	2	2	2	2	2	2	1	1	1	1	1	1	2	7	360	4	10080	3001 to 40000	1	1	365	4	1	2	0	1	0	1	0
1643	21143085	143	2	2	1	52			52	2	5	2	16	2	2	2	1	2	2	2	2	2	2	2	2	2	2	2	1	1	2	1	2	7	360	4	10080	3001 to 40000	1	1	7	5	2	2	0	0	0	1	1
1352	53385003	385	2	2	1	51			51	2	2	2	16	2	2	2	1	2	2	2	2	2	2	2	2	2	2	1	1	1	2	1	2	7	360	4	10080	3001 to 40000	1	1	240	3	1	2	0	0	0	0	0
1734	21220067	220	2	2	1	48			48	2	0	2	16	1	2	2	1	2	2	2	2	2	2	2	2	2	2	2	2	1	2	1	2	7	360	4	10080	3001 to 40000	2	2	0	1	2	2	0	0	0	0	0
1273	53381047	381	1	2	1	50			35	2	9	2	16	1	2	2	1	2	1	2	1	2	2	2	2	2	1	1	1	1	1	3	2	7	360	4	10080	3001 to 40000	0	1	1825	3	2	2	0	1	0	0	1
1190	43376079	376	2	2	1	55			55	2	0	2	16	1	2	2	2	2	2	2	2	2	2	2	2	2	2	2	2	1	2	1	2	7	360	4	10080	3001 to 40000	0	1	1825	4	2	2	0	1	1	0	0
1295	53381091	381	1	2	1	48			48	2	12	2	16	1	1	1	1	2	1	2	1	2	2	2	2	2	1	1	1	1	1	3	2	7	360	4	10080	3001 to 40000	0	1	1095	5	2	2	0	1	0	0	0
1151	43376001	376	2	2	1	49			49	2	0	2	16	1	2	2	1	2	2	2	2	2	2	2	1	2	2	1	1	1	2	1	2	7	360	4	10080	3001 to 40000	0	1	3650	2	2	2	0	0	0	0	1
1163	43376025	376	2	2	1	40			40	2	0	3	16	1	2	2	1	2	1	2	2	2	2	2	1	2	2	1	1	1	2	2	2	7	360	4	10080	3001 to 40000	0	1	1460	3	2	2	0	0	0	0	0
1818	11270035	270	2	2	1	32			32	2	0	2	16	1	2	2	1	2	1	2	2	2	2	2	2	2	2	1	1	1	2	1	2	7	360	4	10080	3001 to 40000	1	1	7	2	1	2	0	0	0	0	0
1622	21143043	143	2	2	1	50			50	2	0	2	16	2	2	2	1	2	2	2	2	2	2	2	1	2	1	1	1	1	2	1	2	7	360	4	10080	3001 to 40000	1	1	7	3	2	2	1	0	1	0	0
69	13095037	95	2	2	1	40			40	2	0	2	16	1	2	2	1	2	2	2	2	2	2	2	1	2	1	1	2	1	2	1	2	7	360	4	10080	3001 to 40000	0	2	0	1	2	2	0	0	0	0	0
1848	11270095	270	2	2	1	45			45	2	22	2	16	1	2	2	1	2	2	2	2	2	2	2	2	2	2	1	1	1	2	1	2	7	360	4	10080	3001 to 40000	2	1	3	1	2	1	0	0	0	0	0
79	13095057	95	2	2	1	48	26		26	2	6	2	16	1	2	2	1	2	1	2	2	2	2	2	1	2	1	1	1	1	2	1	2	7	360	4	10080	3001 to 40000	0	2	0	1	2	2	0	0	0	0	0
1624	21143047	143	2	2	1	65	26		26	2	4	2	16	2	2	2	1	2	2	2	2	2	2	2	2	2	2	1	1	1	2	1	2	7	360	4	10080	3001 to 40000	1	1	7	3	2	2	0	0	0	0	0
1604	21143007	143	2	2	1	35			35	2	20	2	16	2	2	2	1	2	2	2	2	2	2	2	2	2	2	2	1	1	2	1	2	7	360	4	10080	3001 to 40000	1	1	2	3	2	2	0	0	0	0	0
1601	21143001	143	2	2	1	75			75	2	0	3	16	2	2	2	1	2	2	2	2	2	2	2	2	2	1	1	1	1	2	2	2	7	360	4	10080	3001 to 40000	2	2	0	1	2	2	0	0	0	0	0
1642	21143083	143	2	2	1	46	32	27	27	2	3	2	16	2	2	2	1	2	1	2	2	1	2	2	1	1	1	1	1	1	2	1	2	7	360	4	10080	3001 to 40000	2	2	0	1	2	2	0	0	0	0	0
1971	12306042	306	2	1	1	24			24	1	5	2	5	1	2	2	1	1	1	2	2	2	2	2	2	2	2	1	1	1	1	1	2	7	360	4	10080	3001 to 40000	2	2	0	1	2	2	0	0	0	0	0
1631	21143061	143	2	2	1	45			45	2	0	2	16	2	2	2	1	2	1	2	2	2	2	2	1	2	1	1	1	1	2	1	2	7	360	4	10080	3001 to 40000	2	2	0	1	2	2	0	0	0	0	0
56	13095011	95	2	2	1	40	26		26	2	1	2	16	1	2	2	1	2	2	2	2	2	2	2	2	1	1	1	1	1	2	1	2	7	360	4	10080	3001 to 40000	0	2	0	1	2	2	0	0	0	0	0
1267	53381035	381	1	2	1	19			19	2	5	2	16	1	2	2	1	2	2	2	2	2	2	2	1	2	1	1	1	1	2	1	2	7	360	4	10080	3001 to 40000	0	2	0	1	2	2	0	0	0	0	0
1394	53385087	385	2	2	1	29			29	2	10	2	16	1	2	2	1	2	1	2	2	2	2	2	2	2	1	1	1	1	1	1	2	7	360	4	10080	3001 to 40000	2	2	0	1	2	2	0	0	0	0	0
1609	21143017	143	2	2	1	23			23	2	8	2	16	2	2	2	1	2	2	2	2	2	2	2	1	2	1	2	1	1	1	1	2	7	360	4	10080	3001 to 40000	2	2	0	1	2	2	0	0	0	0	0
1617	21143033	143	2	2	1	40			40	2	3	2	16	2	2	2	1	2	1	2	2	2	2	2	1	2	1	1	1	1	2	1	2	7	360	4	10080	3001 to 40000	2	2	0	1	2	2	0	0	0	0	0
1911	11306021	306	2	2	1	80	46		46	2	5	2	16	1	2	2	1	2	2	2	2	2	2	2	2	1	2	1	1	1	1	1	2	7	360	4	10080	3001 to 40000	2	2	0	1	2	2	0	0	0	0	0
1440	21006079	6	1	2	1	25			25	2	1	2	8	1	2	2	1	2	2	2	2	2	2	2	2	2	2	2	2	1	2	1	2	7	360	4	10080	3001 to 40000	2	2	2	1	2	2	0	0	0	0	0
1824	11270047	270	2	2	1	56	20		20	2	4	2	16	2	2	2	2	2	2	2	2	2	2	2	2	2	2	2	1	1	2	1	2	7	360	4	10080	3001 to 40000	2	2	0	1	2	2	0	0	0	0	0
1426	21006051	6	1	2	1	49			49	2	7	2	16	1	2	2	2	2	2	2	2	2	2	2	2	2	2	2	2	1	2	1	2	7	360	4	10080	3001 to 40000	2	2	0	1	2	2	0	0	0	0	0
1625	21143049	143	2	2	1	25			25	2	2	2	16	2	2	2	2	2	2	2	2	2	2	2	2	2	2	2	1	1	2	1	2	7	360	4	10080	3001 to 40000	2	2	0	1	2	2	0	0	0	0	0
1846	11270091	270	2	2	1	24			24	2	6	2	16	1	2	2	2	2	2	2	2	2	2	2	2	2	2	1	2	1	2	1	2	7	360	4	10080	3001 to 40000	2	2	0	1	2	2	0	0	0	0	0
1436	21006071	6	1	2	1	27			27	2	5	2	16	1	2	2	1	2	1	2	1	2	2	2	2	1	1	2	2	1	2	1	2	7	360	4	10080	3001 to 40000	2	2	0	1	2	2	0	0	0	0	0
182	13096063	96	1	2	1	40			40	2	10	2	16	1	2	2	1	2	1	2	1	2	2	2	1	2	1	1	1	1	1	1	2	7	360	4	10080	3001 to 40000	2	2	0	1	2	2	0	0	0	0	0
1906	11306011	306	2	2	1	53			53	2	0	2	16	1	2	2	1	2	2	2	2	2	2	2	2	2	2	1	1	1	2	1	2	7	360	4	10080	3001 to 40000	2	2	0	1	2	2	0	0	0	0	0
1938	11306073	306	2	2	1	52	18		18	2	12	1	17	1	2	2	1	2	1	2	1	2	2	2	1	2	1	1	1	1	1	1	2	7	360	4	10080	3001 to 40000	2	2	0	1	2	2	0	0	0	0	0
1634	21143067	143	2	2	1	50			50	2	0	2	16	2	2	2	1	2	2	2	2	2	2	2	2	2	2	1	1	1	2	1	2	7	360	4	10080	3001 to 40000	2	2	0	1	2	2	0	0	0	0	0
1819	11270037	270	2	2	1	62	22		22	2	2	2	16	1	2	2	1	2	2	2	2	2	2	2	2	2	2	1	1	1	2	1	2	7	360	4	10080	3001 to 40000	2	2	0	1	2	2	0	0	0	0	0
1742	21220083	220	2	2	1	23			23	2	7	2	16	1	2	2	1	2	2	2	2	2	2	2	2	2	1	1	1	1	2	1	2	7	360	4	10080	3001 to 40000	2	2	0	1	2	2	0	0	0	0	0
1390	53385079	385	2	2	1	20			20	2	9	2	16	1	2	2	1	2	2	2	2	2	2	2	2	2	2	1	1	1	2	1	2	7	360	4	10080	3001 to 40000	2	2	0	1	2	2	0	0	0	0	0
1357	53385013	385	2	2	1	22			22	2	10	2	16	2	2	2	1	2	2	2	2	2	2	2	2	2	2	1	1	1	2	1	2	7	360	4	10080	3001 to 40000	2	2	0	1	2	2	0	0	0	0	0
1280	53381061	381	1	2	1				48	2	0	4	8	1	2	2	1	2	2	2	2	2	2	2	2	2	1	1	1	1	2	1	2	7	360	4	10080	3001 to 40000	0	2	0	1	2	2	0	0	0	0	0
1399	53385097	385	2	2	1	80	19		19	2	12	2	17	1	2	2	1	2	2	2	2	2	2	2	2	2	2	2	1	1	2	1	2	7	360	4	10080	3001 to 40000	2	2	0	1	2	2	0	0	0	0	0
82	13095063	95	2	2	1	40			40	2	0	2	16	1	2	2	1	2	2	2	2	2	2	2	2	2	2	2	1	1	2	1	2	7	360	4	10080	3001 to 40000	0	2	0	1	2	2	0	0	0	0	0
1289	53381079	381	1	2	1	25			25	2	6	3	8	1	2	2	1	2	2	2	2	2	2	2	2	2	1	1	1	1	2	1	2	7	360	4	10080	3001 to 40000	0	2	0	1	2	2	0	0	0	0	0
1398	53385095	385	2	2	1	25			25	2	10	2	16	1	2	2	1	2	2	2	2	2	2	2	2	2	2	1	1	1	2	1	2	7	360	4	10080	3001 to 40000	2	2	0	1	2	2	0	0	0	0	0
1593	12112086	112	2	1	1	65	33		33	1	0	2	1	2	2	2	1	2	2	2	2	2	2	2	2	2	2	1	1	1	2	1	2	7	360	4	10080	3001 to 40000	2	2	0	1	2	2	0	0	0	0	0
1608	21143015	143	2	2	1	35			35	2	2	2	16	2	2	2	1	2	2	2	2	2	2	2	2	2	2	1	1	1	2	1	2	7	360	4	10080	3001 to 40000	2	2	0	1	2	2	0	0	0	0	0
1647	21143093	143	2	2	1	56	31		31	2	5	2	16	2	2	2	1	2	2	2	2	2	2	2	2	2	2	1	1	1	2	1	2	7	360	4	10080	3001 to 40000	2	2	0	1	2	2	0	0	0	0	0
1425	21006049	6	1	2	1	48			48	2	0	2	8	1	2	2	1	2	2	2	2	2	2	2	2	2	2	2	2	1	2	1	2	7	360	4	10080	3001 to 40000	2	2	0	1	2	2	0	0	0	0	0
1641	21143081	143	2	2	1	29			29	2	3	2	16	2	2	2	1	2	2	2	2	2	2	2	1	2	2	1	1	1	2	1	2	7	360	4	10080	3001 to 40000	2	2	0	1	2	2	0	0	0	0	0
1738	21220075	220	2	2	1	30			30	2	5	2	16	1	2	2	1	2	2	2	2	2	2	2	2	2	2	1	1	1	2	1	2	7	360	4	10080	3001 to 40000	2	2	0	1	2	2	0	0	0	0	0
488	73227075	227	1	2	1	21			21	2	1	2	8	1	2	2	1	2	2	2	2	2	2	2	2	2	1	1	1	1	2	1	2	7	360	4	10080	3001 to 40000	0	2	0	1	2	2	0	0	0	0	0
1616	21143031	143	2	2	1	24			24	2	5	2	16	2	2	2	1	2	1	1	2	2	2	2	1	2	2	1	1	1	2	1	2	7	360	4	10080	3001 to 40000	2	2	0	1	2	2	0	0	0	0	0
1632	21143063	143	2	2	1	69	40		40	2	0	2	16	2	2	2	1	2	2	2	2	2	2	2	2	2	2	1	1	1	2	1	2	7	360	4	10080	3001 to 40000	2	2	0	1	2	2	0	0	0	0	0
1873	12270046	270	2	1	1	40			38	1	6	2	5	2	2	2	2	2	2	2	2	2	2	2	2	2	2	1	1	1	2	1	2	7	360	4	10080	3001 to 40000	2	2	0	1	2	2	0	0	0	0	0
821	22313042	313	1	1	1	34			34	1	1	2	15	1	2	2	1	2	2	2	2	2	2	2	2	2	2	1	1	1	2	1	2	7	360	4	10080	3001 to 40000	2	2	0	1	2	2	0	0	0	0	0
312	62179024	179	2	1	1	70	21		70	1	0	2	20	2	2	2	2	2	2	2	2	2	2	2	2	2	2	2	2	2	2	1	2	7	360	4	10080	3001 to 40000	1	1	6	3	1	2	0	0	0	0	0
1831	11270061	270	2	2	1	52			52	2	0	2	16	1	2	2	2	2	2	2	2	2	2	2	2	2	2	1	2	1	2	2	2	7	360	4	10080	3001 to 40000	2	2	0	1	2	2	0	0	0	0	0
436	72227072	227	1	1	1	35			35	1	0	2	15	1	2	2	1	2	2	2	2	2	2	2	2	2	2	1	1	1	2	2	2	7	360	4	10080	3001 to 40000	0	2	0	1	2	2	0	0	0	0	0
1635	21143069	143	2	2	1	45			45	2	9	2	16	2	2	2	1	2	2	2	2	2	2	2	1	1	1	1	1	1	2	2	2	7	360	4	10080	3001 to 40000	2	2	0	1	2	2	0	0	0	0	0
216	62165032	165	1	1	1	36			36	1	17	2	20	1	2	2	1	2	2	2	2	2	2	2	2	2	1	1	1	1	2	2	2	7	360	4	10080	3001 to 40000	0	2	0	1	2	2	0	0	0	0	0
1449	21006097	6	1	2	1	28			28	2	5	2	16	1	2	2	1	2	1	2	2	2	2	2	2	1	1	2	2	1	2	2	2	7	360	4	10080	3001 to 40000	2	2	0	1	2	2	0	0	0	0	0
1702	21220003	220	2	2	1	35			35	2	8	2	16	1	2	2	1	2	1	2	1	2	2	2	2	2	1	1	1	1	2	2	2	7	360	4	10080	3001 to 40000	2	2	0	1	2	2	0	0	0	0	0
503	72229004	229	2	1	1	63	24		63	1	2	2	11	1	2	2	1	2	1	2	1	2	2	2	2	2	1	1	1	1	1	2	2	7	360	4	10080	3001 to 40000	2	2	0	1	2	2	0	0	0	0	0
534	72229066	229	2	1	1	55	28	26	21	1	5	1	15	1	2	2	1	2	1	2	2	2	2	2	2	1	1	1	1	1	1	2	2	7	360	4	10080	3001 to 40000	2	2	0	1	2	2	0	0	0	0	0
1715	21220029	220	2	2	1	36			36	2	0	2	16	1	2	2	1	2	1	2	1	2	2	2	2	2	1	1	1	1	2	2	2	7	360	4	10080	3001 to 40000	2	2	0	1	2	2	0	0	0	0	0
1378	53385055	385	2	2	1	30			30	2	10	2	16	1	1	2	1	2	1	2	1	2	2	2	2	2	1	1	1	1	1	3	2	7	360	4	10080	3001 to 40000	2	2	0	1	2	2	0	0	0	0	0
462	73227023	227	1	2	1	28			28	2	8	2	16	1	1	2	1	2	1	2	1	2	2	2	1	2	1	1	1	1	1	3	2	7	360	4	10080	3001 to 40000	0	2	0	1	2	2	0	0	0	0	0
267	63165033	165	1	2	1	30			30	2	12	2	16	1	2	2	1	1	1	2	1	1	2	2	2	2	1	1	1	1	1	3	2	7	360	4	10080	3001 to 40000	0	2	0	1	2	2	0	0	0	0	0
530	72229058	229	2	1	1	60	18		58	1	0	2	20	1	1	2	1	2	1	2	1	2	2	2	1	1	1	1	1	1	1	3	2	7	360	4	10080	3001 to 40000	2	2	0	1	2	2	0	0	0	0	0
1281	53381063	381	1	2	1	50			50	2	12	2	16	1	1	1	1	1	1	2	1	2	1	1	2	1	1	1	1	1	1	3	2	7	360	4	10080	3001 to 40000	0	2	0	1	2	2	0	0	0	0	0
1271	53381043	381	1	2	1	48	27		27	2	17	5	17	1	2	2	1	2	1	2	1	2	2	2	2	2	2	1	1	1	1	3	2	7	360	4	10080	3001 to 40000	0	2	0	1	2	2	0	0	0	0	0
1443	21006085	6	1	2	1	30			30	2	0	3	16	1	2	2	1	2	2	2	2	2	2	2	2	2	2	2	2	1	2	3	2	7	360	4	10080	3001 to 40000	2	2	0	1	2	2	0	0	0	0	0
1282	53381065	381	1	2	1	35			35	2	5	2	16	1	2	2	1	2	1	2	1	2	2	2	2	2	1	1	1	1	1	1	2	7	360	4	10080	3001 to 40000	0	2	0	1	2	2	0	0	0	0	0
1089	43371077	371	1	2	1	50			50	2	9	2	16	1	2	2	1	2	1	2	1	2	2	2	1	2	1	1	1	1	1	2	2	7	360	4	10080	3001 to 40000	1	1	365	2	2	1	0	0	0	0	0
476	73227051	227	1	2	1	27			30	2	4	2	8	1	2	2	1	2	1	2	2	2	2	2	1	2	1	1	1	1	1	1	2	7	360	4	10080	3001 to 40000	0	1	730	3	2	2	0	1	0	0	0
1701	21220001	220	2	2	1	38			38	2	5	2	16	1	2	2	1	2	1	2	2	2	1	2	1	2	1	1	1	1	1	2	2	7	360	4	10080	3001 to 40000	1	1	4	3	1	2	0	0	0	0	0
65	13095029	95	2	2	1	70	39		39	2	7	2	16	1	2	2	1	2	1	2	1	2	2	2	2	2	1	1	1	1	2	1	2	7	360	4	10080	3001 to 40000	0	1	3	3	2	2	0	0	0	3	3
1196	43376091	376	2	2	1	39			39	2	0	2	16	2	2	2	1	2	2	2	2	2	2	2	1	2	2	2	1	1	2	1	2	7	360	4	10080	3001 to 40000	0	1	2920	5	2	2	0	0	0	0	0
59	13095017	95	2	2	1	26			26	2	9	2	16	1	2	2	1	2	1	2	1	2	2	2	1	2	1	1	1	1	1	1	2	7	360	4	10080	3001 to 40000	0	1	4	3	2	2	0	0	0	0	0
89	13095077	95	2	2	1	50			50	2	0	3	16	1	2	2	1	2	2	2	2	2	2	2	1	2	2	1	1	1	2	1	2	7	360	4	10080	3001 to 40000	0	1	3	2	2	2	0	0	0	0	0
1257	53381015	381	1	2	1	30			30	2	10	2	16	1	1	2	1	2	1	2	1	2	2	2	2	2	1	1	1	1	1	3	2	7	360	4	10080	3001 to 40000	0	1	5475	5	2	1	0	0	0	0	0
60	13095019	95	2	2	1	28			28	2	7	2	16	1	2	2	1	2	2	2	2	2	2	2	2	2	2	2	2	1	2	1	2	7	360	4	10080	3001 to 40000	0	1	7	4	2	2	0	0	0	0	0
74	13095047	95	2	2	1	55			55	2	0	2	16	1	2	2	1	2	1	2	2	2	2	2	2	2	1	1	1	1	2	1	2	7	360	4	10080	3001 to 40000	0	1	7	3	2	2	0	1	1	1	3
337	62179078	179	2	1	1	67			67	1	0	2	20	1	2	2	1	2	2	1	2	2	2	2	1	2	2	1	1	1	2	1	3	7	180	8	10080	3001 to 40000	1	1	6	3	1	2	0	0	0	0	0
1717	21220033	220	2	2	1	55			55	2	0	3	16	2	2	2	1	2	2	2	2	2	2	2	2	2	2	1	1	1	2	1	3	7	180	8	10080	3001 to 40000	1	1	6	4	1	2	0	0	1	1	1
764	33297027	297	2	2	1	60	21		21	2	4	2	16	1	2	2	1	2	1	2	2	2	2	2	1	2	1	1	1	1	2	1	3	7	180	8	10080	3001 to 40000	1	1	365	4	1	2	0	0	0	0	0
865	23313029	313	1	2	1	53			53	2	5	2	16	1	2	2	1	2	1	2	1	2	2	2	1	1	2	1	1	1	2	1	3	7	180	8	10080	3001 to 40000	1	1	4380	4	2	2	0	0	0	0	0
1718	21220035	220	2	2	1	57	20		20	2	5	2	16	1	2	2	1	2	1	2	2	2	2	2	2	2	1	1	1	1	2	1	3	7	180	8	10080	3001 to 40000	2	2	0	1	2	2	0	0	0	0	0
256	63165011	165	1	2	1	56			56	2	5	2	16	1	2	2	1	2	2	2	2	2	2	2	2	2	1	1	1	1	2	2	3	7	180	8	10080	3001 to 40000	0	2	0	1	2	2	0	0	0	0	0
1341	52385082	385	2	1	1	50			50	1	10	2	1	1	2	2	1	2	2	2	1	2	2	2	2	1	1	1	1	1	2	1	3	7	180	8	10080	3001 to 40000	1	1	730	3	1	2	0	0	0	0	0
1408	21006015	6	1	2	1	38			30	2	5	2	16	1	2	2	1	2	1	2	2	2	2	2	2	2	1	2	1	1	2	3	3	7	180	8	10080	3001 to 40000	1	1	7	3	2	2	0	1	1	1	0
1254	53381009	381	1	2	1	60	20		20	2	7	2	16	1	2	2	1	2	1	2	2	2	2	2	1	1	1	1	1	1	2	1	3	7	180	8	10080	3001 to 40000	0	1	365	3	2	2	0	0	0	0	0
655	33289009	289	1	2	1	30			30	2	10	2	16	1	2	2	1	2	1	2	2	2	2	2	1	2	1	1	1	1	1	2	3	7	180	8	10080	3001 to 40000	0	1	7	3	2	2	0	0	0	0	0
264	63165027	165	1	2	1	30	22		22	2	15	1	17	1	2	2	1	2	1	1	2	2	2	2	2	2	1	1	1	1	1	3	3	7	180	8	10080	3001 to 40000	0	2	0	1	2	2	0	0	0	0	0
557	73229013	229	2	2	1	33			33	2	9	2	20	1	2	2	1	2	1	2	2	2	2	2	2	1	1	1	1	1	2	3	3	7	180	8	10080	3001 to 40000	1	1	90	2	2	2	0	0	1	0	1
360	63179021	179	2	2	1	35	19		19	2	9	2	16	1	2	2	1	2	2	2	2	2	2	2	2	2	2	1	1	1	1	1	3	7	180	8	10080	3001 to 40000	2	2	0	1	2	2	0	0	0	0	0
674	33289047	289	1	2	1	72	43		43	2	0	2	16	1	2	2	1	2	1	2	2	2	2	2	2	1	2	1	1	1	1	1	3	7	180	8	10080	3001 to 40000	0	2	0	1	2	2	0	0	0	0	0
1722	21220043	220	2	2	1	40			40	2	5	1	16	1	2	2	1	2	2	1	2	2	2	2	2	2	1	1	1	1	2	1	3	7	180	8	10080	3001 to 40000	2	2	0	1	2	2	0	0	0	0	0
782	33297063	297	2	2	1	48			48	2	0	2	16	2	2	2	1	2	2	2	2	2	2	2	2	2	2	1	1	1	2	1	3	7	180	8	10080	3001 to 40000	2	2	0	1	2	2	0	0	0	0	0
1890	12270080	270	2	1	1	33			33	1	1	2	15	2	2	2	1	2	2	2	2	2	2	2	2	2	2	1	1	1	2	1	3	7	180	8	10080	3001 to 40000	2	2	0	1	2	2	0	0	0	0	0
789	33297077	297	2	2	1	62			62	2	5	2	16	1	2	2	1	2	2	2	2	2	2	2	2	2	2	2	2	1	2	1	3	7	180	8	10080	3001 to 40000	2	2	0	1	2	2	0	0	0	0	0
1891	12270082	270	2	1	1	34			34	1	0	2	5	2	2	2	1	2	2	2	2	2	2	2	2	2	2	2	1	1	2	1	3	7	180	8	10080	3001 to 40000	2	2	0	1	2	2	0	0	0	0	0
693	33289085	289	1	2	1	34			34	2	11	2	16	1	2	2	1	2	1	2	1	2	2	2	2	2	2	1	1	1	2	1	3	7	180	8	10080	3001 to 40000	0	2	0	1	2	2	0	0	0	0	0
558	73229015	229	2	2	1	29			29	2	0	2	16	1	2	2	1	2	2	2	2	2	2	2	2	2	2	2	2	1	2	1	3	7	180	8	10080	3001 to 40000	2	2	0	1	2	2	0	0	0	0	0
700	33289099	289	1	2	1	35			35	2	5	2	16	1	2	2	1	2	1	2	2	2	2	2	2	2	1	1	1	1	2	1	3	7	180	8	10080	3001 to 40000	0	2	0	1	2	2	0	0	0	0	0
1864	12270028	270	2	1	1	45			45	1	9	2	15	1	2	2	1	2	2	2	2	2	2	2	1	2	2	1	1	1	2	1	3	7	180	8	10080	3001 to 40000	2	2	0	1	2	2	0	0	0	0	0
1431	21006061	6	1	2	1	20			20	2	0	2	16	1	2	2	1	2	2	2	2	2	2	2	2	2	2	2	2	1	2	1	3	7	180	8	10080	3001 to 40000	2	2	0	1	2	2	0	0	0	0	0
685	33289069	289	1	2	1	18			18	2	7	2	16	1	2	2	1	1	2	2	2	2	2	2	1	2	1	1	1	1	1	2	3	7	180	8	10080	3001 to 40000	0	2	0	1	2	2	0	0	0	0	0
505	72229008	229	2	1	1	69	30		69	1	1	2	19	1	1	2	1	2	2	2	1	2	2	2	2	2	1	1	1	1	1	2	3	7	180	8	10080	3001 to 40000	2	2	0	1	2	2	0	0	0	0	0
628	32289056	289	1	1	1	65	25		65	1	8	2	15	1	2	2	1	2	1	2	2	2	2	2	1	2	2	1	1	1	2	2	3	7	180	8	10080	3001 to 40000	0	2	0	1	2	2	0	0	0	0	0
585	73229069	229	2	2	1	30			26	2	8	2	16	1	2	2	1	2	1	2	1	2	2	2	2	2	1	1	1	1	1	2	3	7	180	8	10080	3001 to 40000	2	2	0	1	2	2	0	0	0	0	0
1096	43371091	371	1	2	1	35	19		19	2	10	1	17	1	2	2	1	2	1	2	1	1	2	2	1	2	1	1	1	1	2	2	3	7	180	8	10080	3001 to 40000	2	2	0	1	2	2	0	0	0	0	0
571	73229041	229	2	2	1	35			35	2	9	2	16	1	2	2	1	2	1	2	2	2	2	2	2	2	1	1	1	1	2	2	3	7	180	8	10080	3001 to 40000	2	2	0	1	2	2	0	0	0	0	0
569	73229037	229	2	2	1	56	35		35	2	10	2	16	1	1	2	1	2	1	2	1	1	2	2	2	2	1	1	1	1	1	2	3	7	180	8	10080	3001 to 40000	2	2	0	1	2	2	0	0	0	0	0
1867	12270034	270	2	1	1	62	27		62	1	10	2	14	1	2	2	1	1	1	2	2	2	2	2	2	2	1	1	1	1	1	2	3	7	180	8	10080	3001 to 40000	2	2	0	1	2	2	0	0	0	0	0
241	62165082	165	1	1	1	60			60	1	10	2	19	1	2	2	1	1	1	2	1	2	2	2	2	2	1	1	1	1	1	2	3	7	180	8	10080	3001 to 40000	0	2	0	1	2	2	0	0	0	0	0
688	33289075	289	1	2	1	45			45	2	0	2	16	1	2	2	1	1	1	2	2	2	2	1	2	1	1	1	1	1	1	2	3	7	180	8	10080	3001 to 40000	0	2	0	1	2	2	0	0	0	0	0
479	73227057	227	1	2	1	36	24		24	2	9	2	16	1	2	2	1	1	1	2	1	2	2	2	2	2	1	1	1	1	1	3	3	7	180	8	10080	3001 to 40000	0	2	0	1	2	2	0	0	0	0	0
1454	22006008	6	1	1	1	63	21		63	1	12	2	19	1	1	2	1	1	1	2	1	1	2	2	2	1	1	1	1	1	1	3	3	7	180	8	10080	3001 to 40000	2	2	0	1	2	2	0	0	0	0	0
1401	21006001	6	1	2	1	43	22		22	2	8	2	16	1	2	2	1	2	1	2	2	2	2	2	2	2	1	2	1	1	1	3	3	7	180	8	10080	3001 to 40000	2	2	0	1	2	2	0	0	0	0	0
1411	21006021	6	1	2	1	80	30		30	2	12	2	16	1	2	2	1	2	1	2	1	2	2	2	2	2	1	1	1	1	1	3	3	7	180	8	10080	3001 to 40000	2	2	0	1	2	2	0	0	0	0	0
230	62165060	165	1	1	1	24			24	1	14	1	17	1	2	2	1	2	1	2	2	2	2	2	2	2	1	1	1	1	1	3	3	7	180	8	10080	3001 to 40000	0	2	0	1	2	2	0	0	0	0	0
249	62165098	165	1	1	1	20			20	1	12	1	17	1	2	2	1	2	1	2	2	2	2	2	2	2	1	1	1	1	1	3	3	7	180	8	10080	3001 to 40000	0	2	0	1	2	2	0	0	0	0	0
1262	53381025	381	1	2	1	45	20		20	2	12	1	17	1	2	2	1	2	1	2	1	2	2	2	2	2	1	1	1	1	1	3	3	7	180	8	10080	3001 to 40000	0	2	0	1	2	2	0	0	0	0	0
372	63179043	179	2	2	1	40	18		18	2	9	2	16	1	2	2	1	2	1	2	2	2	2	2	2	2	2	1	1	1	1	3	3	7	180	8	10080	3001 to 40000	2	2	0	1	2	2	0	0	0	0	0
880	23313059	313	1	2	1	68	22		22	2	10	2	16	1	2	2	1	2	1	2	2	2	2	2	2	2	1	1	1	1	1	3	3	7	180	8	10080	3001 to 40000	2	2	0	1	2	2	0	0	0	0	0
1407	21006013	6	1	2	1	22			22	2	5	2	16	1	2	2	1	2	1	2	1	2	2	2	2	2	1	2	2	1	2	3	3	7	180	8	10080	3001 to 40000	2	2	0	1	2	2	0	0	0	0	0
276	63165051	165	1	2	1	55			55	2	8	2	16	1	2	2	1	2	1	2	1	2	2	2	2	2	2	1	1	1	1	3	3	7	180	8	10080	3001 to 40000	0	2	0	1	2	2	0	0	0	0	0
1412	21006023	6	1	2	1	30			30	2	10	2	16	1	2	2	1	2	1	2	1	2	2	2	2	2	1	1	1	1	1	3	3	7	180	8	10080	3001 to 40000	2	2	0	1	2	2	0	0	0	0	0
561	73229021	229	2	2	1	55	24		24	2	9	1	18	1	2	2	1	1	1	2	1	2	2	2	2	2	2	1	1	1	1	3	3	7	180	8	10080	3001 to 40000	2	2	0	1	2	2	0	0	0	0	0
1293	53381087	381	1	2	1	25	23		23	2	12	2	16	1	2	2	1	2	2	2	1	2	2	2	2	2	1	1	1	1	2	3	3	7	180	8	10080	3001 to 40000	0	2	0	1	2	2	0	0	0	0	0
736	32297072	297	2	1	1	36			36	1	8	2	4	2	2	2	1	2	2	2	2	2	2	2	2	2	2	2	1	1	2	1	3	7	180	8	10080	3001 to 40000	1	1	1460	4	2	2	0	0	0	0	0
1732	21220063	220	2	2	1	60			60	2	0	2	16	1	2	2	1	2	1	2	1	2	2	2	2	2	1	1	1	1	2	1	3	7	180	8	10080	3001 to 40000	1	1	7	5	1	2	0	1	1	1	0
754	33297007	297	2	2	1	48			48	2	0	2	16	2	2	2	2	2	2	2	2	2	2	2	1	2	2	1	1	1	2	1	3	7	180	8	10080	3001 to 40000	1	1	730	4	2	2	0	1	0	3	3
927	22323054	323	2	1	1	54			54	1	10	2	1	1	2	2	1	2	1	2	2	2	2	2	1	2	1	1	1	1	1	1	3	7	180	8	10080	3001 to 40000	0	1	7	2	2	2	0	0	0	0	0
1439	21006077	6	1	2	1	30			30	2	0	2	8	1	2	2	2	2	2	2	2	2	2	2	2	2	2	2	2	1	2	1	2	7	380	4	10640	3001 to 40000	2	2	0	1	2	2	0	0	0	0	0
1274	53381049	381	1	2	1	31			31	2	12	2	16	1	2	2	1	2	1	2	1	2	2	2	2	2	1	1	1	1	1	3	2	7	380	4	10640	3001 to 40000	0	2	0	1	2	2	0	0	0	0	0
671	33289041	289	1	2	1	55	28	28	55	2	9	2	16	1	2	2	1	2	1	2	1	1	2	2	1	1	1	1	1	1	1	2	3	7	190	8	10640	3001 to 40000	0	1	7	3	2	1	0	0	0	0	0
800	33297099	297	2	2	1	26			26	2	9	2	16	2	2	2	1	2	2	2	2	2	2	2	1	2	2	1	1	1	1	1	3	7	190	8	10640	3001 to 40000	2	2	0	1	2	2	0	0	0	0	0
1303	52385006	385	2	1	1	65	36	31	31	1	8	2	15	2	2	2	1	2	2	2	2	2	2	2	2	2	2	1	1	1	2	1	2	5	540	4	10800	3001 to 40000	1	1	120	3	2	2	0	0	0	0	0
1039	42371078	371	1	1	1	38			38	1	9	2	4	1	2	2	1	2	1	2	1	2	2	2	1	2	1	1	1	1	1	2	2	5	540	4	10800	3001 to 40000	1	1	365	4	1	2	0	0	0	0	0
1195	43376089	376	2	2	1	40			40	2	0	2	16	1	2	2	1	2	2	2	2	2	2	2	1	2	2	1	1	1	2	1	2	7	390	4	10920	3001 to 40000	0	1	240	4	2	2	0	0	0	0	0
1540	11112079	112	2	2	1	22			22	2	9	2	16	1	2	2	1	2	1	2	2	1	2	2	2	2	2	1	1	1	1	1	2	7	390	4	10920	3001 to 40000	2	2	0	1	2	2	0	0	0	0	0
1088	43371075	371	1	2	1	18			18	2	10	2	16	1	2	2	1	1	2	2	1	1	2	2	2	2	1	1	1	1	2	3	3	7	195	8	10920	3001 to 40000	1	1	25	2	2	2	0	0	0	0	0
1812	11270023	270	2	2	1	60			60	2	5	2	16	1	2	2	1	2	1	2	2	2	2	2	2	2	2	1	1	1	1	2	2	7	400	4	11200	3001 to 40000	1	1	7	3	2	2	0	0	0	2	1
1428	21006055	6	1	2	1	49			49	2	3	2	16	1	2	2	2	1	2	2	2	2	2	2	2	2	2	2	2	1	2	1	2	7	400	4	11200	3001 to 40000	2	2	0	1	2	2	0	0	0	0	0
1640	21143079	143	2	2	1	49			49	2	0	2	16	2	2	2	1	2	1	2	2	2	2	2	1	2	1	1	1	1	2	1	2	7	400	4	11200	3001 to 40000	2	2	0	1	2	2	0	0	0	0	0
1605	21143009	143	2	2	1	19			19	2	8	2	16	2	2	2	1	2	2	2	2	2	2	2	1	2	1	1	1	1	2	1	2	7	400	4	11200	3001 to 40000	2	2	0	1	2	2	0	0	0	0	0
1619	21143037	143	2	2	1	35			35	2	5	2	16	2	2	2	1	2	2	2	2	2	2	2	2	2	2	1	1	1	2	1	2	7	400	4	11200	3001 to 40000	2	2	0	1	2	2	0	0	0	0	0
1623	21143045	143	2	2	1	49			49	2	3	3	16	2	2	2	2	2	2	2	2	2	2	2	2	2	2	1	1	1	2	1	2	7	400	4	11200	3001 to 40000	1	1	7	4	2	2	0	0	0	0	0
854	23313007	313	1	2	1	42			42	2	1	2	16	1	2	2	1	2	1	2	2	2	2	2	1	1	1	1	1	1	1	3	3	7	200	8	11200	3001 to 40000	2	2	0	1	2	2	0	0	0	0	0
384	63179065	179	2	2	1	50	19	18	19	2	9	2	16	1	2	2	1	2	2	2	2	2	2	2	2	2	2	1	1	1	1	1	3	7	200	8	11200	3001 to 40000	2	2	0	1	2	2	0	0	0	0	0
794	33297087	297	2	2	1	28			28	2	9	2	16	1	2	2	1	2	2	2	2	2	2	2	2	2	2	1	1	1	2	1	3	7	200	8	11200	3001 to 40000	2	2	0	1	2	2	0	0	0	0	0
951	23323001	323	2	2	1	39			39	2	7	2	16	2	2	2	1	2	2	2	2	1	2	2	1	2	1	1	1	1	1	3	3	7	200	8	11200	3001 to 40000	0	2	0	1	2	2	0	0	0	0	0
862	23313023	313	1	2	1	45			45	2	14	2	16	1	1	2	1	1	1	2	1	1	2	2	2	1	1	1	1	1	1	3	3	7	200	8	11200	3001 to 40000	2	2	0	1	2	2	0	0	0	0	0
1268	53381037	381	1	2	1	58	22	20	58	2	10	2	7	1	1	2	1	2	1	2	1	2	2	2	2	1	1	1	1	1	1	3	2	6	480	4	11520	3001 to 40000	0	1	5475	3	2	2	0	0	0	0	0
236	62165072	165	1	1	1	46			46	1	9	2	20	1	2	2	1	2	1	2	1	2	2	2	2	2	1	1	1	1	1	3	2	6	480	4	11520	3001 to 40000	0	1	6	2	2	1	0	0	0	0	0
238	62165076	165	1	1	1	55	24		55	1	10	2	15	1	2	2	1	2	1	2	1	2	2	2	2	2	1	1	1	1	1	3	2	6	480	4	11520	3001 to 40000	0	1	2	3	2	1	0	0	0	0	0
128	12096056	96	1	1	1	50			50	1	0	2	20	1	2	2	1	2	1	2	2	2	2	2	2	2	1	1	1	1	1	1	2	6	480	4	11520	3001 to 40000	1	1	5	3	2	2	0	0	1	0	0
149	12096098	96	1	1	1	52			52	1	0	2	22	1	2	2	1	2	2	2	2	2	2	2	2	2	1	1	1	1	2	2	2	6	480	4	11520	3001 to 40000	1	1	7	2	1	2	0	0	0	0	0
142	12096084	96	1	1	1	45			45	1	9	2	20	1	2	2	1	2	2	2	2	2	2	2	2	2	2	1	1	1	2	1	2	6	480	4	11520	3001 to 40000	1	1	2	2	2	2	0	0	0	0	0
1954	12306006	306	2	1	1	49			49	1	0	2	5	1	2	2	1	2	1	2	2	2	2	2	2	2	2	1	1	1	1	1	2	6	480	4	11520	3001 to 40000	1	1	7	4	2	2	0	0	0	0	0
1771	22220042	220	2	1	1	38			38	1	0	2	15	1	2	2	1	2	1	2	1	2	2	2	2	2	1	1	1	1	2	1	2	6	480	4	11520	3001 to 40000	2	2	0	1	2	2	0	0	0	0	0
107	12096014	96	1	1	1	50			50	1	12	2	15	1	2	2	1	1	1	2	1	2	2	2	2	2	1	1	1	1	2	1	2	6	480	4	11520	3001 to 40000	2	2	0	1	2	2	0	0	0	0	0
306	62179012	179	2	1	1	75	45	25	45	1	5	2	11	1	2	2	1	2	1	2	2	2	2	2	1	2	2	1	1	1	1	1	2	6	480	4	11520	3001 to 40000	2	2	0	1	2	2	0	0	0	0	0
1685	22143070	143	2	1	1	44			44	1	9	2	15	2	2	2	1	2	2	2	2	2	2	2	1	2	1	1	1	1	2	1	2	6	480	4	11520	3001 to 40000	2	2	0	1	2	2	0	0	0	0	0
1768	22220036	220	2	1	1	40			40	1	0	2	6	1	2	2	1	2	1	2	1	2	2	2	2	2	1	1	1	1	2	1	2	6	480	4	11520	3001 to 40000	2	2	0	1	2	2	0	0	0	0	0
125	12096050	96	1	1	1	34			34	1	0	2	20	1	2	2	1	2	1	2	2	2	2	2	2	2	1	1	1	1	1	1	2	6	480	4	11520	3001 to 40000	2	2	0	1	2	2	0	0	0	0	0
150	12096100	96	1	1	1	40			40	1	0	2	20	2	2	2	1	2	2	2	2	2	2	2	2	2	2	2	2	1	2	1	2	6	480	4	11520	3001 to 40000	2	2	0	1	2	2	0	0	0	0	0
1591	12112082	112	2	1	1	26			26	1	8	2	6	1	2	2	1	2	1	2	2	2	2	2	2	2	2	1	1	1	2	1	2	6	480	4	11520	3001 to 40000	2	2	0	1	2	2	0	0	0	0	0
126	12096052	96	1	1	1	35			35	1	9	2	15	1	2	2	1	2	1	2	2	2	2	2	2	2	1	1	1	1	2	1	2	6	480	4	11520	3001 to 40000	2	2	0	1	2	2	0	0	0	0	0
1665	22143030	143	2	1	1	48			48	1	3	2	2	2	2	2	1	2	2	2	2	2	2	2	2	2	2	2	1	1	2	1	2	6	480	4	11520	3001 to 40000	2	2	0	1	2	2	0	0	0	0	0
1667	22143034	143	2	1	1	53			53	1	9	2	1	2	2	2	1	2	2	2	2	2	2	2	1	2	2	1	1	1	2	1	2	6	480	4	11520	3001 to 40000	2	2	0	1	2	2	0	0	0	0	0
23	12095046	95	2	1	1	42			42	1	0	2	15	1	2	2	1	2	1	2	2	2	2	2	2	2	1	1	1	1	2	1	2	6	480	4	11520	3001 to 40000	0	2	0	1	2	2	0	0	0	0	0
1666	22143032	143	2	1	1	35			35	1	0	2	1	2	2	2	1	2	2	2	2	2	2	2	2	2	2	1	1	1	2	1	2	6	480	4	11520	3001 to 40000	2	2	0	1	2	2	0	0	0	0	0
1391	53385081	385	2	2	1	49	27		27	2	17	2	20	1	2	2	1	2	1	2	1	2	2	2	2	2	1	1	1	1	1	2	2	6	480	4	11520	3001 to 40000	2	2	0	1	2	2	0	0	0	0	0
27	12095054	95	2	1	1	50			50	1	4	2	15	1	2	2	1	2	1	2	1	2	2	2	2	2	1	1	1	1	2	2	2	6	480	4	11520	3001 to 40000	0	2	0	1	2	2	0	0	0	0	0
141	12096082	96	1	1	1	32			32	1	0	2	20	1	2	2	1	2	1	2	2	2	2	2	2	2	1	1	1	1	2	2	2	6	480	4	11520	3001 to 40000	2	2	0	1	2	2	0	0	0	0	0
336	62179076	179	2	1	1	50			50	1	2	2	20	1	2	2	1	2	1	2	2	2	2	2	2	2	1	1	1	1	1	2	2	6	480	4	11520	3001 to 40000	2	2	0	1	2	2	0	0	0	0	0
124	12096048	96	1	1	1	35			35	1	7	1	15	1	2	2	1	2	1	2	1	2	2	2	2	2	1	1	1	1	2	2	2	6	480	4	11520	3001 to 40000	2	2	0	1	2	2	0	0	0	0	0
139	12096078	96	1	1	1	70	40	30	40	1	2	1	20	1	2	2	1	2	1	2	2	2	2	2	2	2	1	1	1	1	1	2	2	6	480	4	11520	3001 to 40000	2	2	0	1	2	2	0	0	0	0	0
262	63165023	165	1	2	1	32			32	2	10	2	6	1	2	2	1	2	1	2	2	2	2	2	2	2	1	1	1	1	1	2	2	6	480	4	11520	3001 to 40000	0	2	0	1	2	2	0	0	0	0	0
243	62165086	165	1	2	1	40	18		40	1	9	2	7	1	2	2	1	1	1	2	1	2	2	2	1	2	1	1	1	1	1	2	2	6	480	4	11520	3001 to 40000	0	2	0	1	2	2	0	0	0	0	0
828	22313056	313	1	1	1	46			46	1	10	2	10	1	2	2	1	2	1	2	2	2	2	2	1	2	1	1	1	1	1	3	2	6	480	4	11520	3001 to 40000	2	2	0	1	2	2	0	0	0	0	0
219	62165038	165	1	1	1	52			52	1	14	2	7	1	2	1	1	1	1	2	1	2	2	2	2	2	1	1	1	1	1	3	2	6	480	4	11520	3001 to 40000	0	2	0	1	2	2	0	0	0	0	0
137	12096074	96	1	1	1	37			37	1	16	2	10	1	2	2	1	2	1	2	1	2	2	2	1	1	1	1	1	1	1	3	2	6	480	4	11520	3001 to 40000	1	1	4	3	2	2	0	1	0	0	0
1243	52381086	381	1	1	1	53	19		53	1	8	2	10	1	1	2	1	1	1	1	1	2	2	2	1	2	1	1	1	1	1	3	2	6	480	4	11520	3001 to 40000	0	2	0	1	2	2	0	0	0	0	0
335	62179074	179	2	1	1	48	20		45	1	3	2	1	1	2	2	1	1	2	1	2	2	2	2	2	2	1	1	1	1	2	3	2	6	480	4	11520	3001 to 40000	2	2	0	1	2	2	0	0	0	0	0
103	12096006	96	1	1	1	42	23		42	1	9	2	15	1	2	2	1	2	1	2	1	2	2	2	1	1	1	1	1	1	2	3	2	6	480	4	11520	3001 to 40000	2	2	0	1	2	2	0	0	0	0	0
119	12096038	96	1	1	1	30			30	1	5	2	15	1	2	2	1	2	1	2	1	2	2	2	2	2	1	1	1	1	2	3	2	6	480	4	11520	3001 to 40000	2	2	0	1	2	2	0	0	0	0	0
224	62165048	165	1	1	1	26			26	1	12	2	11	1	2	2	1	2	1	2	1	2	2	2	2	2	1	1	1	1	1	3	2	6	480	4	11520	3001 to 40000	0	2	0	1	2	2	0	0	0	0	0
226	62165052	165	1	1	1	51			51	1	12	2	7	1	2	2	1	2	1	2	1	2	2	2	2	2	1	1	1	1	1	3	2	6	480	4	11520	3001 to 40000	0	2	0	1	2	2	0	0	0	0	0
245	62165090	165	1	1	1	51			51	1	14	2	7	1	2	2	1	2	1	2	1	2	2	2	2	2	1	1	1	1	1	2	2	6	480	4	11520	3001 to 40000	0	1	2	3	2	1	0	1	0	0	0
723	32297046	297	2	1	1	66			66	1	5	2	20	1	2	2	1	2	2	2	2	2	2	2	1	2	2	1	1	1	2	1	3	6	240	8	11520	3001 to 40000	1	1	730	4	2	2	0	1	0	0	0
627	32289054	289	1	1	1	45			45	1	15	2	15	1	1	2	1	2	1	2	2	2	2	2	2	2	1	1	1	1	1	2	3	6	240	8	11520	3001 to 40000	0	1	2	3	2	2	0	0	0	0	0
858	23313015	313	1	2	1	60	35		35	2	17	2	10	1	2	2	1	2	1	2	1	1	2	2	2	1	1	1	1	1	1	3	3	6	240	8	11520	3001 to 40000	2	2	0	1	2	2	0	0	0	0	0
562	73229023	229	2	2	1	48	22	19	19	2	11	1	17	1	2	2	1	2	1	2	2	1	2	2	2	2	1	1	1	1	2	3	3	6	240	8	11520	3001 to 40000	2	2	0	1	2	2	0	0	0	0	0
1395	53385089	385	2	2	1	50			50	2	8	2	16	1	2	2	1	2	1	2	1	2	2	2	2	2	1	1	1	1	1	3	2	7	420	4	11760	3001 to 40000	1	1	365	3	2	2	0	0	0	0	0
85	13095069	95	2	2	1	45			45	2	0	2	16	1	2	2	1	2	1	2	2	2	2	2	1	2	1	1	1	1	2	1	2	7	420	4	11760	3001 to 40000	0	1	3	4	2	2	0	1	0	1	1
86	13095071	95	2	2	1	40			40	2	0	2	16	1	2	2	2	2	1	2	2	2	2	2	2	2	2	1	1	1	2	1	2	7	420	4	11760	3001 to 40000	0	1	5	4	2	2	0	1	0	0	0
	13095039	95	2	2	1	55			55	2	0	2	16	1	2	2	1	2	2	2	2	2	2	2	2	2	2	1	1	1	1	1	2	7	420	4	11760	3001 to 40000	0	1	7	4	2	2	1	0	0	0	0
1362	53385023	385	2	2	1	55			55	2	9	3	16	1	2	2	1	2	1	2	2	2	2	2	2	2	1	1	1	1	2	1	2	7	420	4	11760	3001 to 40000	1	2	2555	3	2	2	0	1	1	0	1
1370	53385039	385	2	2	1	27			27	2	10	2	16	1	2	2	2	1	1	2	2	2	2	2	1	2	1	1	1	1	1	1	2	7	420	4	11760	3001 to 40000	1	1	60	4	2	2	0	0	0	0	0
552	73229001	229	2	2	1	66	30		30	2	5	3	8	1	1	2	1	2	1	2	1	2	2	2	2	2	1	1	1	1	1	3	2	7	420	4	11760	3001 to 40000	1	1	180	3	1	2	0	1	0	1	1
1929	11306055	306	2	2	1	45			45	2	0	2	16	1	2	2	1	2	1	2	2	2	2	2	1	2	2	1	1	1	2	1	2	7	420	4	11760	3001 to 40000	1	1	3	3	1	2	0	0	0	0	0
1918	11306035	306	2	2	1	56			56	2	5	2	16	1	2	2	1	2	1	2	1	2	2	2	1	2	2	1	1	1	1	2	2	7	420	4	11760	3001 to 40000	1	1	7	2	2	2	0	0	0	0	0
94	13095087	95	2	2	1	26			30	2	9	2	16	1	2	2	1	2	1	2	2	2	2	2	2	2	1	1	2	1	2	1	2	7	420	4	11760	3001 to 40000	0	2	0	1	2	2	0	0	0	0	0
73	13095045	95	2	2	1	51	29		29	2	0	2	16	1	2	2	2	1	2	2	2	2	2	2	2	2	1	2	2	1	2	2	2	7	420	4	11760	3001 to 40000	0	2	0	1	2	2	0	0	0	0	0
1910	11306019	306	2	2	1	25			25	2	9	2	16	1	2	2	1	2	2	2	2	2	2	2	1	1	2	2	1	1	2	2	2	7	420	4	11760	3001 to 40000	1	1	3	3	2	2	0	0	0	0	1
64	13095027	95	2	2	1	36			36	2	2	2	16	1	2	2	1	2	1	2	1	1	2	2	1	2	1	1	1	1	2	1	2	7	420	4	11760	3001 to 40000	0	1	4	4	2	2	1	0	0	0	0
66	13095031	95	2	2	1	35			35	2	5	2	16	1	2	2	1	1	1	2	1	2	2	2	1	1	1	1	1	1	1	1	2	7	420	4	11760	3001 to 40000	0	1	4	3	2	2	0	0	0	0	0
92	13095083	95	2	2	1	57	30		30	2	5	2	16	1	2	2	1	2	1	2	1	2	2	2	2	2	1	1	1	1	2	1	2	7	420	4	11760	3001 to 40000	0	1	7	3	2	2	0	0	0	0	0
80	13095059	95	2	2	1	65	43		43	2	0	2	16	1	2	2	1	2	1	2	2	2	2	2	1	2	1	1	1	1	2	1	2	7	420	4	11760	3001 to 40000	0	1	7	3	2	2	0	0	0	0	0
1410	21006019	6	1	2	1	25			25	2	12	2	20	1	2	2	1	2	1	2	1	2	2	2	2	1	1	1	1	1	2	3	2	7	420	4	11760	3001 to 40000	2	2	0	1	2	2	0	0	0	0	0
57	13095013	95	2	2	1	60	32		32	2	0	2	16	1	2	2	1	2	1	2	2	2	2	2	1	2	1	1	1	1	2	1	2	7	420	4	11760	3001 to 40000	0	2	0	1	2	2	0	0	0	0	0
153	13096005	96	1	2	1	32			32	2	8	2	16	1	2	2	1	2	1	2	1	1	2	2	2	1	1	1	1	1	2	1	2	7	420	4	11760	3001 to 40000	2	2	0	1	2	2	0	0	0	0	0
1706	21220011	220	2	2	1	65	20		20	2	5	2	16	1	2	2	1	2	1	2	1	2	2	2	2	2	1	1	1	1	2	1	2	7	420	4	11760	3001 to 40000	2	2	0	1	2	2	0	0	0	0	0
1353	53385005	385	2	2	1	85	53		53	2	7	2	16	2	2	2	1	2	2	2	2	2	2	2	2	2	2	1	1	1	1	1	2	7	420	4	11760	3001 to 40000	2	2	0	1	2	2	0	0	0	0	0
1371	53385041	385	2	2	1	65	26	19	65	2	3	2	16	1	2	2	1	2	1	2	2	2	2	2	2	2	1	1	1	1	1	1	2	7	420	4	11760	3001 to 40000	2	2	0	1	2	2	0	0	0	0	0
1365	53385029	385	2	2	1	32			32	2	9	2	16	1	2	2	1	2	1	2	2	2	2	2	2	2	2	1	1	1	1	1	2	7	420	4	11760	3001 to 40000	2	2	0	1	2	2	0	0	0	0	0
154	13096007	96	1	2	1	28			28	2	9	2	16	1	2	2	2	1	2	2	2	1	2	2	2	1	1	1	1	1	2	1	2	7	420	4	11760	3001 to 40000	2	2	0	1	2	2	0	0	0	0	0
1238	52381076	381	1	1	1	75	25	23	22	1	8	1	11	1	2	2	1	2	2	2	1	2	2	2	2	2	1	1	1	1	1	1	2	7	420	4	11760	3001 to 40000	0	2	0	1	2	2	0	0	0	0	0
1279	53381059	381	1	2	1	25			25	2	0	2	8	1	2	2	1	2	2	2	2	2	2	2	2	2	2	1	1	1	1	1	2	7	420	4	11760	3001 to 40000	0	2	0	1	2	2	0	0	0	0	0
1380	53385059	385	2	2	1	38			38	2	2	2	16	1	2	2	1	2	1	2	2	2	2	2	2	2	1	1	1	1	2	1	2	7	420	4	11760	3001 to 40000	2	2	0	1	2	2	0	0	0	0	0
168	13096035	96	1	2	1	27			27	2	10	2	16	1	2	2	1	2	1	2	2	2	2	2	2	1	1	2	2	1	1	1	2	7	420	4	11760	3001 to 40000	2	2	0	1	2	2	0	0	0	0	0
1638	21143075	143	2	2	1	62			62	2	4	3	16	2	2	2	1	2	2	2	2	2	2	2	2	2	1	1	1	1	1	1	2	7	420	4	11760	3001 to 40000	2	2	0	1	2	2	0	0	0	0	0
100	13095099	95	2	2	1	30			30	2	8	2	16	1	2	2	1	2	1	2	1	2	2	2	1	2	1	1	1	1	2	1	2	7	420	4	11760	3001 to 40000	0	2	0	1	2	2	0	0	0	0	0
163	13096025	96	1	2	1	70	18		18	2	4	2	16	1	2	2	1	2	1	2	2	2	2	2	2	2	1	1	1	1	2	1	2	7	420	4	11760	3001 to 40000	2	2	0	1	2	2	0	0	0	0	0
1351	53385001	385	2	2	1	60	22		22	2	9	2	16	2	2	2	1	2	2	2	2	2	2	2	1	2	1	1	1	1	1	1	2	7	420	4	11760	3001 to 40000	2	2	0	1	2	2	0	0	0	0	0
1983	12306066	306	2	1	1	48	18		48	1	1	2	5	1	2	2	1	2	1	2	2	2	2	2	2	2	2	1	1	1	2	1	2	7	420	4	11760	3001 to 40000	2	2	0	1	2	2	0	0	0	0	0
1367	53385033	385	2	2	1	44			44	2	3	2	16	1	2	2	1	2	1	2	2	2	2	2	2	2	1	1	1	1	2	1	2	7	420	4	11760	3001 to 40000	2	2	0	1	2	2	0	0	0	0	0
1299	53381097	381	1	2	1	32			32	2	9	2	16	1	2	2	1	2	1	1	1	2	2	2	2	1	1	1	1	1	1	1	2	7	420	4	11760	3001 to 40000	0	2	0	1	2	2	0	0	0	0	0
52	13095003	95	2	2	1	45	18		18	2	6	2	16	1	2	2	1	2	1	1	2	2	2	1	2	1	1	1	1	1	1	1	2	7	420	4	11760	3001 to 40000	0	2	0	1	2	2	0	0	0	0	0
1383	53385065	385	2	2	1	35			35	2	8	2	16	1	2	2	1	2	2	2	2	2	2	2	1	2	1	1	1	1	1	1	2	7	420	4	11760	3001 to 40000	2	2	0	1	2	2	0	0	0	0	0
1649	21143097	143	2	2	1	27			27	2	6	2	16	2	2	2	1	2	2	2	2	2	2	2	2	2	2	2	2	1	2	1	2	7	420	4	11760	3001 to 40000	2	2	0	1	2	2	0	0	0	0	0
1636	21143071	143	2	2	1	49			49	2	2	2	16	2	2	2	1	2	2	2	2	2	2	2	2	2	2	1	1	1	2	1	2	7	420	4	11760	3001 to 40000	2	2	0	1	2	2	0	0	0	0	0
90	13095079	95	2	2	1	44	24		24	2	7	2	16	1	2	2	1	2	1	2	2	2	2	2	2	2	1	1	1	1	2	1	2	7	420	4	11760	3001 to 40000	0	2	0	1	2	2	0	0	0	0	0
1363	53385025	385	2	2	1	70	44	20	44	2	5	2	16	1	2	2	1	2	2	2	2	2	2	2	2	2	2	1	1	1	2	1	2	7	420	4	11760	3001 to 40000	2	2	0	1	2	2	0	0	0	0	0
96	13095091	95	2	2	1	53			53	2	0	2	16	1	2	2	1	2	2	2	2	2	2	2	2	2	2	1	1	2	2	1	2	7	420	4	11760	3001 to 40000	0	2	0	1	2	2	0	0	0	0	0
1648	21143095	143	2	2	1	30			30	2	7	2	16	2	2	2	1	2	1	2	2	2	2	2	1	2	2	1	1	1	2	1	2	7	420	4	11760	3001 to 40000	2	2	0	1	2	2	0	0	0	0	0
157	13096013	96	1	2	1	60	18		26	2	6	2	16	1	2	2	1	2	2	2	2	2	2	2	2	2	1	1	1	1	2	1	2	7	420	4	11760	3001 to 40000	2	2	0	1	2	2	0	0	0	0	0
1069	43371037	371	1	2	1	42			42	2	0	2	16	1	2	2	1	2	2	2	2	2	2	2	1	2	2	1	2	1	2	1	2	7	420	4	11760	3001 to 40000	1	1	365	3	1	2	0	0	0	0	0
1950	11306097	306	2	2	1	23			23	2	5	2	16	2	2	2	1	2	2	2	2	2	2	2	2	2	2	2	2	1	2	1	2	7	420	4	11760	3001 to 40000	2	2	0	1	2	2	0	0	0	0	0
1372	53385043	385	2	2	1	46			46	2	5	2	16	1	2	2	1	2	1	2	2	2	2	2	2	2	1	1	1	1	2	1	2	7	420	4	11760	3001 to 40000	2	2	0	1	2	2	0	0	0	0	0
178	13096055	96	1	2	1	26			26	2	8	2	16	1	2	2	1	2	1	2	2	2	2	2	2	2	1	1	1	1	2	1	2	7	420	4	11760	3001 to 40000	2	2	0	1	2	2	0	0	0	0	0
1093	43371085	371	1	2	1	19			19	2	10	2	16	1	2	2	1	2	1	2	2	1	2	2	2	2	1	1	1	1	2	2	2	7	420	4	11760	3001 to 40000	2	2	0	1	2	2	0	0	0	0	0
1090	43371079	371	1	2	1	37			37	2	10	2	16	1	2	2	1	1	2	2	1	2	2	2	1	2	1	1	1	1	1	2	2	7	420	4	11760	3001 to 40000	2	2	0	1	2	2	0	0	0	0	0
1442	21006083	6	1	2	1	23			23	2	3	2	16	1	2	2	1	2	1	2	2	2	2	2	2	2	1	2	1	1	2	2	2	7	420	4	11760	3001 to 40000	2	2	0	1	2	2	0	0	0	0	0
299	63165097	165	1	2	1	22			22	2	7	2	16	1	2	2	1	2	1	2	2	2	2	2	2	1	1	1	1	1	1	2	2	7	420	4	11760	3001 to 40000	0	2	0	1	2	2	0	0	0	0	0
1850	11270099	270	2	2	1	33			33	2	0	2	16	1	2	2	2	2	2	2	2	2	2	2	1	2	2	1	1	1	2	2	2	7	420	4	11760	3001 to 40000	2	2	0	1	2	2	0	0	0	0	0
1450	21006099	6	1	2	1	27			27	2	9	2	16	1	2	2	1	2	1	2	2	2	2	2	2	1	1	2	2	1	2	2	2	7	420	4	11760	3001 to 40000	2	2	0	1	2	2	0	0	0	0	0
1007	42371014	371	1	1	1	35			35	1	9	2	7	1	2	2	1	2	1	2	2	2	2	2	2	1	1	1	1	1	1	2	2	7	420	4	11760	3001 to 40000	2	2	0	1	2	2	0	0	0	0	0
203	62165006	165	1	1	1	49	46		49	1	12	2	14	1	1	2	1	1	1	2	1	2	2	2	2	2	1	1	1	1	1	2	2	7	420	4	11760	3001 to 40000	0	2	0	1	2	2	0	0	0	0	0
1210	52381020	381	1	1	1	41			41	1	12	2	9	1	2	2	1	2	1	2	2	2	2	2	1	2	1	2	1	1	1	2	2	7	420	4	11760	3001 to 40000	0	2	0	1	2	2	0	0	0	0	0
1186	43376071	376	2	2	1	33			33	2	0	2	16	1	2	2	1	2	1	2	2	2	2	2	1	2	1	1	1	1	2	2	2	7	420	4	11760	3001 to 40000	0	2	0	1	2	2	0	0	0	0	0
1432	21006063	6	1	2	1	25			25	2	5	2	8	1	2	2	1	2	1	2	2	2	2	2	2	2	1	1	1	1	2	3	2	7	420	4	11760	3001 to 40000	2	2	0	1	2	2	0	0	0	0	0
270	63165039	165	1	2	1	34			34	2	10	2	10	1	2	2	1	2	1	2	1	2	2	2	2	2	1	1	1	1	1	3	2	7	420	4	11760	3001 to 40000	0	2	0	1	2	2	0	0	0	0	0
1275	53381051	381	1	2	1	70	28		28	2	12	2	16	1	2	2	1	2	1	2	1	2	2	2	2	2	1	1	1	1	1	3	2	7	420	4	11760	3001 to 40000	0	2	0	1	2	2	0	0	0	0	0
1397	53385093	385	2	2	1	60	28		28	2	10	2	16	1	2	2	1	2	1	2	2	2	2	2	2	2	1	1	1	1	1	3	2	7	420	4	11760	3001 to 40000	2	2	0	1	2	2	0	0	0	0	0
1184	43376067	376	2	2	1	28			28	2	6	2	16	1	2	2	1	2	2	2	2	2	2	2	1	2	2	1	1	1	2	1	2	7	420	4	11760	3001 to 40000	0	1	365	2	2	2	0	0	0	0	0
1639	21143077	143	2	2	1	45			45	2	0	2	16	2	2	2	1	2	2	2	2	2	2	2	1	2	1	1	1	1	2	1	2	7	420	4	11760	3001 to 40000	1	1	5	2	2	2	0	0	0	0	0
1627	21143053	143	2	2	1	80	56		56	2	0	2	16	2	2	2	1	2	2	2	2	2	2	2	1	2	1	1	1	1	1	1	2	7	420	4	11760	3001 to 40000	1	1	2	5	1	2	0	0	0	0	0
1646	21143091	143	2	2	1	35			35	2	3	2	16	2	2	2	2	2	2	2	2	2	2	2	1	2	2	1	1	1	2	2	2	7	420	4	11760	3001 to 40000	1	1	7	5	1	1	0	0	1	1	1
78	13095055	95	2	2	1	47			47	2	0	2	16	1	2	2	1	2	1	2	2	2	2	2	2	2	1	2	1	1	2	1	2	7	420	4	11760	3001 to 40000	0	1	7	4	2	2	0	0	0	0	0
1373	53385045	385	2	2	1	60	46		46	2	10	2	16	1	2	2	1	2	1	2	1	2	2	2	2	2	1	1	1	1	1	2	2	7	420	4	11760	3001 to 40000	1	1	120	2	2	2	0	0	0	0	0
93	13095085	95	2	2	1	50			50	2	0	2	16	1	2	2	1	2	1	2	1	2	2	2	1	2	1	1	1	1	2	1	2	7	420	4	11760	3001 to 40000	0	1	7	4	2	2	0	0	0	0	0
51	13095001	95	2	2	1	32			32	2	7	2	16	1	2	2	1	2	1	2	2	2	2	2	1	2	2	1	1	1	2	1	2	7	420	4	11760	3001 to 40000	0	1	6	3	2	2	0	0	0	0	0
785	33297069	297	2	2	1	67			67	2	0	2	16	2	2	2	1	2	2	2	2	2	2	2	2	2	2	1	1	1	2	1	3	7	210	8	11760	3001 to 40000	1	1	2190	4	2	2	1	0	0	1	0
1610	21143019	143	2	2	1	42	19		19	2	9	1	17	2	2	2	1	2	2	2	2	2	2	2	2	1	2	1	1	1	1	1	3	7	210	8	11760	3001 to 40000	2	2	0	1	2	2	0	0	0	0	0
1707	21220013	220	2	2	1	25			25	2	7	2	16	1	2	2	1	2	1	2	1	2	2	2	2	2	1	1	1	1	2	2	3	7	210	8	11760	3001 to 40000	2	2	0	1	2	2	0	0	0	0	0
1206	52381012	381	1	1	1	62			62	1	20	2	19	1	2	2	1	1	1	1	1	2	2	2	1	1	1	1	1	1	1	3	3	7	210	8	11760	3001 to 40000	0	1	2920	3	2	2	0	0	0	0	0
18	12095036	95	2	1	1	52			52	1	0	2	15	1	2	2	1	2	1	2	2	2	2	2	2	2	1	1	1	1	2	2	2	5	600	4	12000	3001 to 40000	0	1	3	3	2	2	0	1	0	0	0
1782	22220064	220	2	1	1	33			33	1	7	2	15	1	2	2	1	2	1	2	1	2	2	2	2	2	1	1	1	1	1	2	2	5	600	4	12000	3001 to 40000	2	2	0	1	2	2	0	0	0	0	0
647	32289094	289	1	1	1	42			42	1	10	2	15	1	2	2	1	2	1	2	2	1	2	2	1	2	1	1	1	1	1	2	2	5	600	4	12000	3001 to 40000	0	2	0	1	2	2	0	0	0	0	0
831	22313062	313	1	1	1				38	1	2	2	13	1	2	2	1	2	1	2	2	2	2	2	2	2	1	1	1	1	1	3	2	5	600	4	12000	3001 to 40000	2	2	0	1	2	2	0	0	0	0	0
809	22313018	313	1	1	1	35			35	1	10	2	15	1	2	2	1	2	1	2	1	2	2	2	2	2	1	1	1	1	1	3	2	5	600	4	12000	3001 to 40000	1	1	7300	3	1	1	0	1	0	0	0
102	12096004	96	1	1	1	65	31		65	1	7	2	19	1	2	2	1	2	2	2	1	2	2	1	1	1	1	1	1	2	2	2	3	5	300	8	12000	3001 to 40000	1	1	7	3	2	2	0	0	0	0	0
111	12096022	96	1	1	1	62	33		62	1	10	2	18	1	2	2	1	1	1	2	1	2	2	2	2	2	1	1	1	1	1	3	3	5	300	8	12000	3001 to 40000	1	1	5	3	1	1	0	0	0	0	1
4	12095008	95	2	1	1	75			75	1	0	2	19	2	2	2	2	2	2	2	2	2	2	2	2	2	2	2	2	1	2	1	3	5	300	8	12000	3001 to 40000	0	2	0	1	2	2	0	0	0	0	0
1557	12112014	112	2	1	1	18			18	1	10	1	17	1	2	2	1	1	1	2	1	1	2	2	2	2	1	1	1	1	1	1	3	5	300	8	12000	3001 to 40000	0	2	2	1	2	2	0	0	0	0	0
31	12095062	95	2	1	1	64	27		64	1	0	2	19	1	2	2	1	2	1	1	2	2	2	2	1	1	1	1	1	1	2	2	3	5	300	8	12000	3001 to 40000	0	2	0	1	2	2	0	0	0	0	0
134	12096068	96	1	1	1	55			55	1	10	2	19	1	2	2	1	2	1	2	1	2	2	2	1	1	1	1	1	1	1	3	3	5	300	8	12000	3001 to 40000	2	2	0	1	2	2	0	0	0	0	0
810	22313020	313	1	1	1	52			52	1	18	2	10	1	2	2	1	1	1	2	1	2	2	2	1	2	1	1	1	1	1	3	3	5	300	8	12000	3001 to 40000	2	2	0	1	2	2	0	0	0	0	0
120	12096040	96	1	1	1	50			50	1	10	2	19	1	2	2	1	2	1	2	1	2	2	2	1	1	1	1	1	1	1	3	3	5	300	8	12000	3001 to 40000	2	2	0	1	2	2	0	0	0	0	0
1215	52381030	381	1	1	1	43			43	1	10	2	10	1	2	2	1	2	1	2	1	2	2	2	2	1	2	1	1	1	1	3	3	5	300	8	12000	3001 to 40000	0	2	0	1	2	2	0	0	0	0	0
387	63179071	179	2	2	1	40			40	2	0	2	16	1	2	2	1	2	2	2	2	2	2	2	2	2	1	1	1	1	2	1	2	7	440	4	12320	3001 to 40000	1	1	7	3	1	2	0	1	1	1	1
1255	53381011	381	1	2	1	24			24	2	9	2	16	1	2	2	1	2	2	2	2	2	2	2	2	1	1	1	1	1	2	1	3	7	220	8	12320	3001 to 40000	0	1	1095	2	2	2	0	0	0	0	0
787	33297073	297	2	2	1	45			45	2	0	2	16	1	2	2	2	2	2	2	2	2	2	2	2	2	2	2	1	1	2	1	3	7	220	8	12320	3001 to 40000	2	2	0	1	2	2	0	0	0	0	0
99	13095097	95	2	2	1	55	20		20	2	12	1	17	1	2	2	1	2	2	2	2	2	2	2	2	2	1	1	1	1	2	1	3	7	220	8	12320	3001 to 40000	0	2	0	1	2	2	0	0	0	0	0
664	33289027	289	1	2	1	56			56	2	7	2	16	1	2	2	1	1	1	2	1	2	2	2	2	2	1	1	1	1	1	2	3	7	220	8	12320	3001 to 40000	0	2	0	1	2	2	0	0	0	0	0
861	23313021	313	1	2	1	28			28	2	9	2	16	1	2	2	1	2	1	2	1	2	2	2	2	1	1	1	1	1	1	3	3	7	220	8	12320	3001 to 40000	2	2	0	1	2	2	0	0	0	0	0
986	23323073	323	2	2	1	28			28	2	5	2	12	2	2	2	1	2	2	2	2	2	2	2	1	2	2	2	1	1	1	1	3	4	390	8	12480	3001 to 40000	0	1	7	5	2	2	0	0	0	0	0
666	33289031	289	1	2	1	30			30	2	15	2	16	1	2	1	1	2	1	1	1	2	2	2	2	1	1	1	1	1	1	2	3	7	230	8	12880	3001 to 40000	0	1	4	2	2	2	0	1	0	0	0
1015	42371030	371	1	1	1	55	25	21	55	1	7	2	15	1	2	2	1	2	1	2	2	1	2	2	1	2	2	1	1	1	2	2	3	3	540	8	12960	3001 to 40000	1	1	5	3	1	1	0	0	0	0	0
445	72227090	227	1	1	1	50	19		54	1	4	2	11	1	2	2	1	2	1	2	1	2	2	2	2	2	1	1	1	1	1	2	2	6	540	4	12960	3001 to 40000	0	2	0	1	2	2	0	0	0	0	0
403	72227006	227	1	1	1	43	25	19	19	1	2	1	10	1	2	2	1	2	1	2	1	2	2	2	2	2	1	1	1	1	1	2	2	6	540	4	12960	3001 to 40000	0	2	0	1	2	2	0	0	0	0	0
1301	52385002	385	2	1	1	64	24	22	24	1	9	1	6	2	2	2	1	2	2	2	2	2	2	2	1	1	2	1	1	1	1	1	2	6	540	4	12960	3001 to 40000	2	2	0	1	2	2	0	0	0	0	0
845	22313090	313	1	1	1	30			30	1	5	2	13	1	2	2	1	2	2	2	2	2	2	2	2	2	2	2	1	1	2	1	2	6	540	4	12960	3001 to 40000	2	2	0	1	2	2	0	0	0	0	0
1246	52381092	381	1	1	1	28	19		28	1	7	2	13	1	2	2	1	2	1	2	2	2	2	2	1	2	1	1	1	1	1	1	2	6	540	4	12960	3001 to 40000	0	2	0	1	2	2	0	0	0	0	0
1321	52385042	385	2	1	1	29			29	1	9	2	10	1	2	2	1	2	1	2	2	2	2	2	2	2	2	1	1	1	2	1	2	6	540	4	12960	3001 to 40000	2	2	0	1	2	2	0	0	0	0	0
819	22313038	313	1	1	1	29			29	1	16	2	7	1	2	2	1	2	1	2	2	2	2	2	1	2	1	1	1	1	1	2	2	6	540	4	12960	3001 to 40000	2	2	0	1	2	2	0	0	0	0	0
1209	52381018	381	1	1	1	25			25	1	16	1	7	1	2	2	1	1	1	2	1	2	2	2	2	1	1	1	1	1	1	3	2	6	540	4	12960	3001 to 40000	0	2	0	1	2	2	0	0	0	0	0
1290	53381081	381	1	2	1	48			48	2	3	3	16	1	2	2	1	2	2	2	2	2	2	2	1	2	1	1	1	1	2	1	2	7	480	4	13440	3001 to 40000	0	1	365	3	2	1	0	0	0	0	0
1292	53381085	381	1	2	1	46			46	2	0	2	16	1	2	2	2	2	2	2	2	2	2	2	2	2	2	2	2	2	2	1	2	7	480	4	13440	3001 to 40000	0	1	1095	3	2	2	0	0	0	0	0
156	13096011	96	1	2	1		60	40	40	2	0	2	16	1	2	2	1	2	2	2	2	2	2	2	2	2	1	1	1	1	2	1	2	7	480	4	13440	3001 to 40000	1	1	2	4	2	2	0	0	0	0	0
169	13096037	96	1	2	1	40			43	2	10	2	16	1	2	2	1	2	1	2	1	2	2	2	1	2	1	1	1	1	2	2	2	7	480	4	13440	3001 to 40000	1	1	4	3	1	2	0	0	0	0	1
1821	11270041	270	2	2	1	38			38	2	20	2	16	1	2	2	1	2	2	2	2	2	2	2	1	2	2	1	1	1	2	1	2	7	480	4	13440	3001 to 40000	1	1	7	3	2	2	0	0	0	0	0
484	73227067	227	1	2	1	35			35	2	0	2	8	1	2	2	1	2	1	2	2	2	2	2	2	2	1	2	1	1	2	1	2	7	480	4	13440	3001 to 40000	0	1	7	4	2	2	0	0	0	0	0
1323	52385046	385	2	1	1	43			43	1	14	2	15	1	2	2	1	2	1	2	1	1	2	2	2	2	1	1	1	1	1	2	2	7	480	4	13440	3001 to 40000	1	1	365	3	1	2	0	0	0	0	0
547	72229092	229	2	1	1	38			38	1	12	2	15	1	1	2	1	2	1	2	1	2	2	2	2	2	1	1	1	1	1	3	2	7	480	4	13440	3001 to 40000	1	1	730	3	1	1	0	1	0	0	0
151	13096001	96	1	2	1	49			49	2	5	2	16	1	2	2	1	1	2	2	2	2	2	2	2	2	1	1	1	1	2	1	2	7	480	4	13440	3001 to 40000	1	1	5	4	1	2	0	0	0	0	0
1205	52381010	381	1	1	1	35			35	1	3	2	15	1	2	2	1	2	1	2	2	2	2	2	1	2	1	1	1	1	1	1	2	7	480	4	13440	3001 to 40000	0	1	2190	2	2	2	0	0	0	0	0
629	32289058	289	1	1	1	44	19		44	1	10	2	15	1	2	2	1	1	1	2	2	2	2	2	2	2	1	1	1	1	1	2	2	7	480	4	13440	3001 to 40000	0	1	2	2	2	2	0	0	0	0	0
432	72227064	227	1	1	1	35			42	1	0	2	9	1	2	2	1	2	2	2	2	2	2	2	2	2	2	1	1	1	1	1	2	7	480	4	13440	3001 to 40000	0	1	1460	2	2	2	0	0	0	0	0
1276	53381053	381	1	2	1	39			39	2	10	2	16	1	2	2	1	2	1	2	1	1	2	2	2	1	1	1	1	1	1	2	2	7	480	4	13440	3001 to 40000	0	1	730	3	2	2	0	0	0	0	0
412	72227024	227	1	1	1	68	35	32	68	1	7	2	15	1	1	2	1	1	1	2	1	2	2	2	2	2	1	1	1	1	1	3	2	7	480	4	13440	3001 to 40000	0	2	0	1	2	2	0	0	0	0	0
87	13095073	95	2	2	1	38			38	2	0	2	16	1	2	2	1	2	1	2	1	2	2	2	1	2	1	1	1	1	2	1	2	7	480	4	13440	3001 to 40000	0	2	0	1	2	2	0	0	0	0	0
260	63165019	165	1	2	2	31			31	2	15	2	10	1	1	2	1	2	1	2	1	2	2	2	2	2	1	1	1	1	1	2	2	7	480	4	13440	3001 to 40000	0	1	2	2	2	2	0	0	1	0	0
402	72227004	227	1	1	1	29			29	1	0	2	3	1	2	2	1	2	1	2	2	2	2	2	2	2	2	1	1	1	2	2	2	7	480	4	13440	3001 to 40000	0	1	270	2	2	2	0	0	0	3	0
1985	12306070	306	2	1	1	34			34	1	0	2	5	1	2	2	1	2	1	2	2	2	2	2	2	2	2	1	1	1	1	1	2	7	480	4	13440	3001 to 40000	2	2	0	1	2	2	0	0	0	0	0
1984	12306068	306	2	1	1	22			22	1	10	1	5	1	2	2	1	2	2	2	2	2	2	2	2	2	2	1	1	1	1	1	2	7	480	4	13440	3001 to 40000	2	2	0	1	2	2	0	0	0	0	0
1977	12306054	306	2	1	1	36			36	1	9	2	13	1	2	2	1	2	1	2	1	2	2	2	2	2	1	1	1	1	1	1	2	7	480	4	13440	3001 to 40000	2	2	0	1	2	2	0	0	0	0	0
186	13096071	96	1	2	1	32			32	2	10	2	16	1	2	2	1	2	1	2	1	2	2	2	2	1	1	1	1	1	2	1	2	7	480	4	13440	3001 to 40000	2	2	0	1	2	2	0	0	0	0	0
158	13096015	96	1	2	1	58			58	2	0	2	16	1	2	2	1	2	2	2	1	2	2	2	2	2	1	1	1	1	2	1	2	7	480	4	13440	3001 to 40000	2	2	0	1	2	2	0	0	0	0	0
1683	22143066	143	2	1	1	32			32	1	9	2	15	2	2	2	1	2	1	2	2	2	2	2	1	2	1	1	1	1	2	1	2	7	480	4	13440	3001 to 40000	2	2	0	1	2	2	0	0	0	0	0
544	72229086	229	2	1	1	37			37	1	0	2	11	1	2	2	1	2	1	2	2	2	2	2	2	2	1	1	1	1	2	1	2	7	480	4	13440	3001 to 40000	2	2	0	1	2	2	0	0	0	0	0
199	13096097	96	1	2	1	35			35	2	12	2	16	1	2	2	1	2	1	2	2	2	2	2	2	2	1	1	1	1	2	1	2	7	480	4	13440	3001 to 40000	2	2	0	1	2	2	0	0	0	0	0
196	13096091	96	1	2	1	23			23	2	6	2	16	1	2	2	1	2	1	2	2	2	2	2	2	1	1	1	1	1	2	1	2	7	480	4	13440	3001 to 40000	2	2	0	1	2	2	0	0	0	0	0
1427	21006053	6	1	2	1	19			19	2	7	2	16	1	2	2	1	2	2	2	2	2	2	2	2	2	2	2	2	1	2	1	2	7	480	4	13440	3001 to 40000	2	2	0	1	2	2	0	0	0	0	0
972	23323045	323	2	2	1	27			27	2	4	2	16	1	2	2	1	2	2	2	2	2	2	2	1	2	2	2	2	1	2	1	2	7	480	4	13440	3001 to 40000	0	2	0	1	2	2	0	0	0	0	0
1600	12112100	112	2	1	1	33			33	1	3	2	13	1	2	2	2	2	2	2	2	2	2	2	2	2	2	1	1	1	2	1	2	7	480	4	13440	3001 to 40000	2	2	0	1	2	2	0	0	0	0	0
1620	21143039	143	2	2	1	42			42	2	10	2	16	2	2	2	1	2	2	2	2	2	2	2	2	2	1	1	1	1	2	1	2	7	480	4	13440	3001 to 40000	2	2	0	1	2	2	0	0	0	0	0
1355	53385009	385	2	2	1	35			35	2	0	2	16	2	2	2	2	2	2	2	2	2	2	2	2	2	2	2	2	1	2	1	2	7	480	4	13440	3001 to 40000	2	2	0	1	2	2	0	0	0	0	0
200	13096099	96	1	2	1	55	30	25	25	2	9	2	16	1	2	2	1	2	2	2	2	2	2	2	2	2	1	2	2	1	2	1	2	7	480	4	13440	3001 to 40000	2	2	0	1	2	2	0	0	0	0	0
1626	21143051	143	2	2	1	22			22	2	9	2	15	2	2	2	1	2	2	2	2	2	2	2	2	2	2	1	1	1	2	1	2	7	480	4	13440	3001 to 40000	2	2	0	1	2	2	0	0	0	0	0
1712	21220023	220	2	2	1	26			26	2	0	2	16	1	2	2	1	2	2	2	2	2	2	2	2	2	2	2	2	1	2	1	2	7	480	4	13440	3001 to 40000	2	2	0	1	2	2	0	0	0	0	0
1430	21006059	6	1	2	1	50			50	2	0	2	8	1	2	2	1	2	1	2	2	2	2	2	2	2	1	1	2	1	2	1	2	7	480	4	13440	3001 to 40000	2	2	0	1	2	2	0	0	0	0	0
1633	21143065	143	2	2	1	71	42		42	2	14	2	14	2	2	2	1	2	2	2	2	2	2	2	2	2	1	1	1	1	2	1	2	7	480	4	13440	3001 to 40000	2	2	0	1	2	2	0	0	0	0	0
166	13096031	96	1	2	1	35			35	2	3	2	16	1	2	2	1	2	2	2	2	2	2	2	2	2	1	1	1	1	2	1	2	7	480	4	13440	3001 to 40000	2	2	0	1	2	2	0	0	0	0	0
1721	21220041	220	2	2	1	19			19	2	5	2	16	1	2	2	2	2	2	2	2	2	2	2	2	1	1	1	2	1	2	1	2	7	480	4	13440	3001 to 40000	2	2	0	1	2	2	0	0	0	0	0
1023	42371046	371	1	1	1	35			35	1	8	2	7	1	2	2	1	2	1	2	2	2	2	2	1	1	2	1	1	1	2	1	2	7	480	4	13440	3001 to 40000	2	2	0	1	2	2	0	0	0	0	0
1259	53381019	381	1	2	1	41			41	2	10	2	16	1	1	2	1	2	1	1	1	2	2	2	1	2	1	1	1	1	1	1	2	7	480	4	13440	3001 to 40000	0	2	0	1	2	2	0	0	0	0	0
1841	11270081	270	2	2	1	55			55	2	0	2	16	2	2	2	1	2	2	2	2	2	2	2	1	2	2	1	1	1	2	1	2	7	480	4	13440	3001 to 40000	2	2	0	1	2	2	0	0	0	0	0
160	13096019	96	1	2	1	34			34	2	0	2	16	1	2	2	1	2	2	2	2	2	2	2	2	2	1	1	1	1	2	1	2	7	480	4	13440	3001 to 40000	2	2	0	1	2	2	0	0	0	0	0
965	23323031	323	2	2	1	28			28	2	8	2	16	1	2	2	1	2	2	2	2	2	2	2	1	1	2	2	1	1	2	1	2	7	480	4	13440	3001 to 40000	0	2	0	1	2	2	0	0	0	0	0
84	13095067	95	2	2	1	52	34		34	2	5	2	16	1	2	2	1	2	2	2	2	2	2	2	2	2	2	1	1	1	2	1	2	7	480	4	13440	3001 to 40000	0	2	0	1	2	2	0	0	0	0	0
1386	53385071	385	2	2	1	70	32		32	2	9	2	16	1	2	2	1	2	1	2	2	2	2	2	2	2	1	1	1	1	2	1	2	7	480	4	13440	3001 to 40000	2	2	0	1	2	2	0	0	0	0	0
190	13096079	96	1	2	1	65	35		35	2	3	2	16	1	2	2	1	2	1	2	2	2	2	2	2	2	1	1	1	1	2	1	2	7	480	4	13440	3001 to 40000	2	2	0	1	2	2	0	0	0	0	0
1741	21220081	220	2	2	1	43			43	2	0	2	16	1	2	2	1	2	2	2	2	2	2	2	2	2	1	1	1	1	2	1	2	7	480	4	13440	3001 to 40000	2	2	0	1	2	2	0	0	0	0	0
1872	12270044	270	2	1	1	32			32	1	5	2	5	1	2	2	1	2	1	2	2	2	2	2	2	2	2	1	1	1	2	2	2	7	480	4	13440	3001 to 40000	2	2	0	1	2	2	0	0	0	0	0
429	72227058	227	1	1	1	30			30	1	0	2	11	1	2	2	1	2	1	2	2	2	2	2	2	2	1	1	1	1	2	2	2	7	480	4	13440	3001 to 40000	0	2	0	1	2	2	0	0	0	0	0
318	62179036	179	2	1	1	60	20		60	1	3	2	2	1	2	2	1	2	1	2	2	2	2	2	1	2	1	1	1	1	2	2	2	7	480	4	13440	3001 to 40000	1	1	4	2	1	2	0	0	1	0	0
540	72229078	229	2	1	1	45			45	1	0	2	20	2	2	2	2	2	2	2	2	2	2	2	2	2	2	2	1	1	2	2	2	7	480	4	13440	3001 to 40000	2	2	0	1	2	2	0	0	0	0	0
1048	42371096	371	1	1	1	50			50	1	8	2	7	1	2	2	1	2	1	2	2	2	2	2	1	2	2	1	1	1	2	2	2	7	480	4	13440	3001 to 40000	2	2	0	1	2	2	0	0	0	0	0
1813	11270025	270	2	2	1	55	28		28	2	10	2	16	1	2	2	1	2	1	2	1	1	2	2	2	2	1	1	1	1	1	2	2	7	480	4	13440	3001 to 40000	2	2	0	1	2	2	0	0	0	0	0
527	72229052	229	2	1	1	32			32	1	5	2	13	1	1	2	1	2	1	2	2	2	2	2	2	2	1	1	1	1	2	2	2	7	480	4	13440	3001 to 40000	2	2	0	1	2	2	0	0	0	0	0
167	13096033	96	1	2	1	28			28	2	5	2	16	1	2	2	1	2	2	2	2	2	2	2	1	2	1	1	1	1	2	2	2	7	480	4	13440	3001 to 40000	2	2	0	1	2	2	0	0	0	0	0
244	62165088	165	1	1	1	55			55	1	5	2	15	1	2	2	1	2	1	2	1	1	2	2	2	2	1	1	1	1	1	2	2	7	480	4	13440	3001 to 40000	0	2	0	1	2	2	0	0	0	0	0
1828	11270055	270	2	2	1	32			32	2	8	2	20	1	2	2	1	2	1	2	2	2	2	2	2	2	2	1	1	1	2	2	2	7	480	4	13440	3001 to 40000	2	2	0	1	2	2	0	0	0	0	0
1830	11270059	270	2	2	1	42			42	2	0	2	16	1	2	2	1	2	1	2	2	2	2	2	1	2	2	1	1	1	2	2	2	7	480	4	13440	3001 to 40000	2	2	0	1	2	2	0	0	0	0	0
1284	53381069	381	1	2	1	65	30		30	2	15	2	16	1	1	2	1	1	1	2	1	2	2	2	2	2	1	1	1	1	1	3	2	7	480	4	13440	3001 to 40000	0	2	0	1	2	2	0	0	0	0	0
1369	53385037	385	2	2	1	30			30	2	15	2	16	1	2	2	1	2	1	2	1	2	2	2	1	2	1	1	1	1	1	3	2	7	480	4	13440	3001 to 40000	2	2	0	1	2	2	0	0	0	0	0
549	72229096	229	2	1	1	40	35		45	1	4	2	15	1	1	2	1	2	1	2	2	2	2	2	2	2	1	1	1	1	1	3	2	7	480	4	13440	3001 to 40000	2	2	0	1	2	2	0	0	0	0	0
171	13096041	96	1	2	1	36			36	2	7	2	16	1	2	2	1	2	1	2	1	2	2	2	2	1	1	1	1	1	2	1	2	7	480	4	13440	3001 to 40000	2	2	0	1	2	2	0	0	0	0	0
1406	21006011	6	1	2	1	48			48	2	0	3	20	1	2	2	1	2	1	2	1	2	2	2	2	2	1	2	2	2	2	3	2	7	480	4	13440	3001 to 40000	1	1	3	4	1	1	0	0	0	0	0
88	13095075	95	2	2	1	38			38	2	0	2	16	1	2	2	1	2	1	2	2	2	2	2	1	2	1	1	1	1	2	1	2	7	480	4	13440	3001 to 40000	0	2	0	1	2	2	0	0	0	0	0
164	13096027	96	1	2	1	50			50	2	0	2	16	1	2	2	1	2	1	2	2	2	2	2	2	1	1	1	1	1	2	1	2	7	480	4	13440	3001 to 40000	1	1	7	4	1	2	0	0	0	0	0
1614	21143027	143	2	2	1	31			31	2	6	2	16	2	2	2	1	2	1	2	2	2	2	2	1	2	1	1	1	1	1	2	2	7	480	4	13440	3001 to 40000	1	1	4	4	1	2	0	0	0	0	0
1364	53385027	385	2	2	1	47			47	2	5	2	16	1	2	2	1	2	1	2	1	2	2	2	1	2	1	1	1	1	1	1	2	7	480	4	13440	3001 to 40000	1	1	3650	3	1	2	0	0	0	0	0
97	13095093	95	2	2	1	53			53	2	0	2	16	1	2	2	1	2	2	2	2	2	2	2	2	2	2	2	2	1	2	1	2	7	480	4	13440	3001 to 40000	0	2	0	1	2	2	0	0	0	0	0
697	33289093	289	1	2	1	35			35	2	9	2	16	1	2	2	1	1	1	2	2	1	2	2	2	1	1	1	1	1	1	1	3	7	240	8	13440	3001 to 40000	0	1	7	5	2	1	1	0	0	0	0
1913	11306025	306	2	2	1	65			65	2	0	3	16	1	2	2	1	2	2	2	2	2	2	2	1	2	2	1	1	1	2	1	3	7	240	8	13440	3001 to 40000	1	1	7	4	2	2	0	0	0	0	0
1429	21006057	6	1	2	1	60			60	2	8	2	16	1	2	2	1	2	1	2	1	2	2	2	2	1	1	1	1	1	1	3	3	7	240	8	13440	3001 to 40000	1	1	4	5	2	2	0	0	3	3	0
272	63165043	165	1	2	1	48			48	2	15	2	16	1	2	2	1	1	1	2	2	2	2	2	2	2	1	1	1	1	1	3	3	7	240	8	13440	3001 to 40000	0	1	7	3	2	2	0	1	0	0	0
594	73229087	229	2	2	1	55	28	23	55	2	8	3	16	1	2	2	1	2	1	2	2	2	2	2	2	2	2	1	1	1	2	1	3	7	240	8	13440	3001 to 40000	1	1	1460	3	1	2	0	1	1	1	1
894	23313087	313	1	2	1	48			48	2	9	2	16	1	2	2	1	2	1	1	1	2	2	2	1	1	1	1	1	1	1	3	3	7	240	8	13440	3001 to 40000	2	2	0	1	2	2	0	0	0	0	0
76	13095051	95	2	2	1	20			20	2	7	2	16	2	2	2	2	2	2	2	2	2	2	2	2	2	2	2	2	1	2	1	3	7	240	8	13440	3001 to 40000	0	1	2	3	2	2	0	0	0	0	0
1733	21220065	220	2	2	1	27			27	2	7	2	16	1	2	2	1	2	2	2	1	2	2	2	2	2	1	1	1	1	2	1	3	7	240	8	13440	3001 to 40000	2	2	0	1	2	2	0	0	0	0	0
999	23323099	323	2	2	1	55	21		21	2	10	2	16	2	2	2	1	2	2	2	2	2	2	2	2	1	2	1	1	1	1	1	3	7	240	8	13440	3001 to 40000	0	2	0	1	2	2	0	0	0	0	0
1788	22220076	220	2	1	1	30			30	1	16	2	10	1	2	2	1	2	1	2	1	2	2	2	2	2	1	1	1	1	2	1	3	7	240	8	13440	3001 to 40000	2	2	0	1	2	2	0	0	0	0	0
366	63179033	179	2	2	38	38			38	2	0	2	16	1	2	2	1	2	2	2	2	2	2	2	2	2	1	1	1	1	1	1	3	7	240	8	13440	3001 to 40000	2	2	0	1	2	2	0	0	0	0	0
75	13095049	95	2	2	1	18			18	2	2	2	16	2	2	2	2	2	2	2	2	2	2	2	2	2	2	2	2	1	2	1	3	7	240	8	13440	3001 to 40000	0	2	0	1	2	2	0	0	0	0	0
989	23323079	323	2	2	1	38			38	2	9	2	16	2	2	2	1	2	2	2	2	2	2	2	2	2	2	1	1	1	2	1	3	7	240	8	13440	3001 to 40000	0	2	0	1	2	2	0	0	0	0	0
1348	52385096	385	2	1	1	62	20		62	1	5	2	1	2	2	2	1	2	2	2	2	2	2	2	2	2	1	1	1	1	2	1	3	7	240	8	13440	3001 to 40000	2	2	0	1	2	2	0	0	0	0	0
1711	21220021	220	2	2	1	47	19		19	2	5	2	16	1	2	2	1	2	2	2	2	2	2	2	2	2	1	1	1	1	2	1	3	7	240	8	13440	3001 to 40000	2	2	0	1	2	2	0	0	0	0	0
797	33297093	297	2	2	1	30			30	2	0	2	16	1	2	2	1	2	1	2	2	2	2	2	1	2	2	2	2	1	2	1	3	7	240	8	13440	3001 to 40000	2	2	0	1	2	2	0	0	0	0	0
971	23323043	323	2	2	1	40			40	2	22	2	16	2	2	2	1	2	2	2	2	2	2	2	2	2	2	1	1	1	2	1	3	7	240	8	13440	3001 to 40000	0	2	0	1	2	2	0	0	0	0	0
480	73227059	227	1	2	1	19			19	2	12	2	16	1	2	2	1	2	1	2	1	2	2	2	1	2	1	1	1	1	1	1	3	7	240	8	13440	3001 to 40000	0	2	0	1	2	2	0	0	0	0	0
1903	11306005	306	2	2	1	35	18		18	2	12	1	17	1	2	2	1	2	1	2	2	2	2	2	1	1	2	1	1	1	1	2	3	7	240	8	13440	3001 to 40000	2	2	0	1	2	2	0	0	0	0	0
1878	12270056	270	2	1	1	39			39	1	10	2	15	1	2	2	1	2	1	2	2	2	2	2	1	1	1	1	1	1	2	2	3	7	240	8	13440	3001 to 40000	2	2	0	1	2	2	0	0	0	0	0
565	73229029	229	2	2	1	70	45	35	35	2	8	2	16	2	2	2	1	2	2	2	2	2	2	2	2	2	1	1	1	1	1	2	3	7	240	8	13440	3001 to 40000	2	2	0	1	2	2	0	0	0	0	0
1067	43371033	371	1	2	1	57	28		28	2	10	2	16	1	2	2	1	2	1	2	1	2	2	2	1	2	1	1	1	1	1	2	3	7	240	8	13440	3001 to 40000	2	2	0	1	2	2	0	0	0	0	0
1854	12270008	270	2	1	1	53	27		53	1	10	2	15	1	2	2	1	2	1	2	1	1	2	2	1	1	1	1	1	1	1	2	3	7	240	8	13440	3001 to 40000	2	2	0	1	2	2	0	0	0	0	0
464	73227027	227	1	2	1	51			51	2	0	2	16	1	1	2	1	2	2	2	1	2	2	2	1	1	1	1	1	1	2	2	3	7	240	8	13440	3001 to 40000	0	2	0	1	2	2	0	0	0	0	0
458	73227015	227	1	2	1	57	26		26	2	11	2	16	1	1	1	1	1	1	2	1	2	2	2	2	1	1	1	1	1	1	2	3	7	240	8	13440	3001 to 40000	0	2	0	1	2	2	0	0	0	0	0
496	73227091	227	1	2	1	36			36	2	2	2	16	1	2	2	1	2	1	2	2	2	2	2	2	1	1	1	1	1	1	2	3	7	240	8	13440	3001 to 40000	0	2	0	1	2	2	0	0	0	0	0
1749	21220097	220	2	2	1	26			26	2	2	2	16	1	2	2	1	2	1	2	1	2	2	2	2	2	1	1	1	1	2	2	3	7	240	8	13440	3001 to 40000	2	2	0	1	2	2	0	0	0	0	0
577	73229053	229	2	2	1	73	20		20	2	12	2	16	1	1	2	1	2	1	2	1	2	2	2	2	2	1	1	1	1	1	2	3	7	240	8	13440	3001 to 40000	2	2	0	1	2	2	0	0	0	0	0
1343	52385086	385	2	1	1	20			20	1	12	1	17	1	2	2	1	2	1	2	1	1	2	2	1	1	1	1	1	1	1	2	3	7	240	8	13440	3001 to 40000	2	2	0	1	2	2	0	0	0	0	0
291	63165081	165	1	2	1	47	21		21	2	14	1	17	1	2	2	1	1	1	2	1	2	2	2	2	2	1	1	1	1	1	3	3	7	240	8	13440	3001 to 40000	0	2	0	1	2	2	0	0	0	0	0
1085	43371069	371	1	2	1	65	37		37	2	8	2	16	1	2	2	1	2	1	2	1	2	2	2	1	1	1	1	1	1	1	3	3	7	240	8	13440	3001 to 40000	2	2	0	1	2	2	0	0	0	0	0
1719	21220037	220	2	2	1	47	22		22	2	8	2	16	1	2	2	1	2	1	2	1	2	2	2	2	2	1	1	1	1	2	3	3	7	240	8	13440	3001 to 40000	2	2	0	1	2	2	0	0	0	0	0
1405	21006009	6	1	2	1	20			20	2	8	2	16	1	2	2	1	2	1	2	1	2	2	2	2	2	1	2	1	1	2	3	3	7	240	8	13440	3001 to 40000	2	2	0	1	2	2	0	0	0	0	0
822	22313044	313	1	1	1	28			28	1	16	2	15	1	2	2	1	2	2	2	2	2	2	2	2	2	2	2	2	1	2	3	3	7	240	8	13440	3001 to 40000	2	2	0	1	2	2	0	0	0	0	0
300	63165099	165	1	2	1	42	18		18	2	11	1	17	1	2	2	1	2	1	2	1	2	2	2	2	2	1	1	1	1	1	3	3	7	240	8	13440	3001 to 40000	0	2	0	1	2	2	0	0	0	0	0
1403	21006005	6	1	2	1	23			23	2	9	2	16	1	2	2	1	2	1	2	1	2	2	2	2	2	1	2	2	1	2	3	3	7	240	8	13440	3001 to 40000	2	2	0	1	2	2	0	0	0	0	0
596	73229091	229	2	2	1	37			37	2	5	3	16	1	1	2	1	2	1	2	1	2	2	2	2	2	1	1	1	1	1	3	3	7	240	8	13440	3001 to 40000	2	2	0	1	2	2	0	0	0	0	0
1744	21220087	220	2	2	1	60	22		22	2	12	2	16	1	2	2	1	2	1	2	1	2	2	2	2	1	1	1	1	1	2	3	3	7	240	8	13440	3001 to 40000	2	2	0	1	2	2	0	0	0	0	0
1404	21006007	6	1	2	1	30			30	2	5	2	16	1	2	2	1	2	1	2	1	2	2	2	2	2	1	2	2	1	2	3	3	7	240	8	13440	3001 to 40000	2	2	0	1	2	2	0	0	0	0	0
1350	52385100	385	2	1	1	63			63	1	12	2	19	1	2	2	1	2	1	2	1	2	2	2	2	2	1	1	1	1	1	2	3	7	240	8	13440	3001 to 40000	1	1	3	3	1	2	0	0	0	0	0
1061	43371021	371	1	2	1	58			58	2	17	3	10	1	1	1	1	1	1	1	1	1	1	2	2	2	1	1	1	1	1	3	3	7	240	8	13440	3001 to 40000	1	1	30	1	2	2	0	0	0	0	0
1081	43371061	371	1	2	1	52			52	2	0	2	16	1	2	2	1	2	1	2	1	1	2	2	2	1	1	1	1	1	1	2	3	7	240	8	13440	3001 to 40000	1	1	60	2	1	1	1	0	0	0	0
204	62165008	165	1	1	1	48	19		48	1	3	2	9	1	2	2	1	2	1	2	2	2	2	2	1	2	1	1	1	1	2	2	2	7	480	4	13440	3001 to 40000	0	1	7	2	2	2	1	0	0	0	0
193	13096085	96	1	2	1	45			45	2	5	2	16	1	2	2	1	2	1	2	1	2	2	2	2	2	1	1	1	1	2	1	2	7	500	4	14000	3001 to 40000	1	1	3	4	2	2	0	0	0	0	0
973	23323047	323	2	2	1	40			40	2	5	2	12	1	2	2	1	2	2	2	2	2	2	2	2	2	2	1	1	1	2	1	2	7	500	4	14000	3001 to 40000	0	1	2	2	2	2	0	0	0	0	0
1409	21006017	6	1	2	1	40			40	2	0	2	15	1	2	2	1	2	1	2	2	2	2	2	2	2	1	1	1	1	2	3	2	7	500	4	14000	3001 to 40000	1	1	7	3	2	2	0	0	0	0	0
195	13096089	96	1	2	1	50	28		28	2	5	2	16	1	2	2	1	2	1	2	1	2	2	2	2	1	1	1	1	1	2	1	2	7	500	4	14000	3001 to 40000	2	2	0	1	2	2	0	0	0	0	0
980	23323061	323	2	2	1	32			32	2	9	2	16	1	2	2	1	2	2	2	2	2	2	2	2	2	2	1	1	1	2	1	2	7	500	4	14000	3001 to 40000	0	2	0	1	2	2	0	0	0	0	0
174	13096047	96	1	2	1	25			25	2	7	2	16	1	2	2	1	2	1	2	1	1	2	2	2	1	1	1	1	1	1	1	2	7	500	4	14000	3001 to 40000	2	2	0	1	2	2	0	0	0	0	0
194	13096087	96	1	2	1	40			40	2	5	2	16	1	2	2	1	2	2	2	2	2	2	2	2	2	1	1	1	1	2	1	2	7	500	4	14000	3001 to 40000	2	2	0	1	2	2	0	0	0	0	0
173	13096045	96	1	2	1	35			35	2	9	2	16	1	2	2	1	1	1	2	1	2	2	2	2	1	1	1	1	1	2	3	2	7	500	4	14000	3001 to 40000	2	2	0	1	2	2	0	0	0	0	0
197	13096093	96	1	2	1	32			36	2	4	2	16	1	2	2	1	2	1	2	2	2	2	2	2	2	1	1	1	1	2	1	2	7	500	4	14000	3001 to 40000	1	1	7	4	1	2	0	0	0	0	0
984	23323069	323	2	2	1	57			57	2	0	2	16	1	2	2	1	2	2	2	2	2	2	2	2	2	2	1	2	1	2	1	3	7	250	8	14000	3001 to 40000	0	2	0	1	2	2	0	0	0	0	0
960	23323021	323	2	2	1	53			53	2	22	3	20	1	2	2	2	2	2	2	2	2	2	2	2	2	2	2	2	2	2	1	3	7	250	8	14000	3001 to 40000	0	2	0	1	2	2	0	0	0	0	0
987	23323075	323	2	2	1	49			49	2	0	3	16	2	2	2	1	2	2	2	2	2	2	2	2	2	2	2	2	1	2	1	3	7	250	8	14000	3001 to 40000	0	1	7	4	2	2	0	0	0	0	0
1843	11270085	270	2	2	1	26			26	2	2	2	16	2	2	2	1	2	2	2	2	2	2	2	2	2	2	1	2	1	2	1	2	7	510	4	14280	3001 to 40000	1	1	7	4	2	2	0	0	0	0	0
498	73227095	227	1	2	1	48	20		20	2	13	1	17	1	1	1	1	1	1	2	1	1	1	2	2	1	1	1	1	1	1	3	3	5	360	8	14400	3001 to 40000	0	2	0	1	2	2	0	0	0	0	0
143	12096086	96	1	1	1	60	30		60	1	8	2	19	1	2	2	1	2	1	2	2	2	2	2	2	2	1	1	1	1	2	2	2	6	600	4	14400	3001 to 40000	1	1	3	3	2	2	0	0	0	0	0
1774	22220048	220	2	1	1	48	28		48	1	20	2	15	1	2	2	1	2	1	2	2	2	2	2	2	1	1	1	1	1	2	1	2	6	600	4	14400	3001 to 40000	2	2	0	1	2	2	0	0	0	0	0
21	12095042	95	2	1	1	38			38	1	0	2	15	1	2	2	1	2	1	2	2	2	2	2	2	2	1	1	1	1	2	2	2	6	600	4	14400	3001 to 40000	0	1	4	3	2	2	0	1	0	1	0
133	12096066	96	1	1	1	52			52	1	12	2	15	1	2	2	1	2	1	2	1	2	2	2	1	2	1	1	1	1	2	2	2	6	600	4	14400	3001 to 40000	1	1	7	3	2	2	0	0	0	0	0
9	12095018	95	2	1	1	30			30	1	8	2	15	1	2	2	1	2	1	2	2	2	2	2	2	2	1	1	1	1	2	2	2	6	600	4	14400	3001 to 40000	0	2	0	1	2	2	0	0	0	0	0
1973	12306046	306	2	1	1	70			70	1	7	1	5	1	2	2	1	2	1	2	2	2	2	2	2	2	2	1	1	1	1	1	2	6	600	4	14400	3001 to 40000	2	2	0	1	2	2	0	0	0	0	0
44	12095088	95	2	1	1	32			32	1	5	2	13	1	2	2	1	2	1	2	2	2	2	2	2	2	1	1	1	1	2	2	2	6	600	4	14400	3001 to 40000	0	2	0	1	2	2	0	0	0	0	0
1795	22220090	220	2	1	1	52	24	22	52	1	0	2	15	1	2	2	1	2	1	2	2	2	2	2	2	2	1	1	1	1	2	2	2	6	600	4	14400	3001 to 40000	2	2	0	1	2	2	0	0	0	0	0
106	12096012	96	1	1	1	28			28	1	13	2	14	1	2	2	1	2	1	2	1	2	2	2	2	2	1	1	1	1	2	2	2	6	600	4	14400	3001 to 40000	2	2	0	1	2	2	0	0	0	0	0
1651	22143002	143	2	1	1	26			26	1	7	2	7	2	2	2	1	2	2	2	2	2	2	2	2	2	1	1	1	1	2	2	2	6	600	4	14400	3001 to 40000	2	2	0	1	2	2	0	0	0	0	0
33	12095066	95	2	1	1	47			47	1	5	2	7	1	2	2	1	2	1	2	2	2	2	2	2	2	1	1	1	1	2	2	2	6	600	4	14400	3001 to 40000	0	2	0	1	2	2	0	0	0	0	0
109	12096018	96	1	1	1	35			35	1	10	2	11	1	2	2	1	2	1	2	1	1	2	2	2	2	1	1	1	1	2	2	2	6	600	4	14400	3001 to 40000	2	2	0	1	2	2	0	0	0	0	0
435	72227070	227	1	1	1	27			26	1	2	2	15	1	2	2	1	2	1	2	1	2	2	2	2	2	1	1	1	1	1	2	2	6	600	4	14400	3001 to 40000	0	2	0	1	2	2	0	0	0	0	0
228	62165056	165	1	1	1	50	22		50	2	10	2	7	1	2	2	1	1	1	2	1	1	2	2	2	2	1	1	1	1	1	3	2	6	600	4	14400	3001 to 40000	0	2	0	1	2	2	0	0	0	0	0
212	62165024	165	1	1	1	42			42	1	14	2	15	1	2	2	1	1	1	2	1	2	1	2	2	2	1	1	1	1	1	3	2	6	600	4	14400	3001 to 40000	0	2	0	1	2	2	0	0	0	0	0
209	62165018	165	1	1	1	40	38	48	38	1	8	2	11	1	2	2	1	2	1	2	1	2	2	2	2	1	1	1	1	1	1	3	2	6	600	4	14400	3001 to 40000	0	1	4	1	2	2	0	0	0	0	0
1453	22006006	6	1	1	1	30	25		30	1	9	2	15	1	2	2	1	2	1	2	1	2	2	2	2	2	1	1	1	1	2	3	2	6	600	4	14400	3001 to 40000	2	2	0	1	2	2	0	0	0	0	0
1248	52381098	381	1	1	1	40			40	1	9	2	15	1	2	2	1	2	1	2	1	2	2	2	2	2	1	1	1	1	1	3	2	6	600	4	14400	3001 to 40000	0	2	0	1	2	2	0	0	0	0	0
839	22313078	313	1	1	1	31			31	1	14	2	10	1	2	2	1	2	1	2	2	2	2	2	2	2	1	1	1	1	1	3	2	6	600	4	14400	3001 to 40000	2	2	0	1	2	2	0	0	0	0	0
808	22313016	313	1	1	1	38			38	1	12	2	10	1	2	2	1	2	1	2	1	2	2	2	2	2	1	1	1	1	1	3	2	6	600	4	14400	3001 to 40000	2	2	0	1	2	2	0	0	0	0	0
121	12096042	96	1	1	1	53			53	1	14	2	7	1	2	2	1	2	1	2	1	1	2	2	2	1	1	1	1	1	1	3	2	6	600	4	14400	3001 to 40000	1	1	5	3	2	2	0	0	0	1	0
221	62165042	165	1	1	1	42			42	1	14	2	15	1	2	2	1	2	1	2	1	2	2	2	2	2	1	1	1	1	1	3	2	6	600	4	14400	3001 to 40000	0	1	5	2	2	1	0	0	0	1	0
520	72229038	229	2	1	1	28			28	1	10	2	15	1	2	2	1	2	1	2	1	2	2	2	2	1	1	1	1	1	1	3	2	6	600	4	14400	3001 to 40000	1	1	10	5	2	1	0	0	1	1	0
465	73227029	227	1	2	1	57	40	18	18	2	12	1	17	1	2	1	1	2	1	2	1	2	2	2	2	1	1	1	1	1	1	2	3	6	300	8	14400	3001 to 40000	0	1	1	2	2	2	0	0	0	0	0
803	22313006	313	1	1	1	65			65	1	2	2	3	1	2	2	1	2	1	2	2	2	2	2	1	2	1	1	1	1	1	1	3	6	300	8	14400	3001 to 40000	2	2	0	1	2	2	0	0	0	0	0
1368	53385035	385	2	2	1	36	21		21	2	13	1	17	1	2	2	1	2	1	2	2	2	2	2	2	2	2	1	1	1	2	1	3	6	300	8	14400	3001 to 40000	2	2	0	1	2	2	0	0	0	0	0
634	32289068	289	1	1	1	22			22	1	8	1	15	1	2	2	1	2	1	2	1	1	2	2	2	2	1	1	1	1	1	2	3	6	300	8	14400	3001 to 40000	0	2	0	1	2	2	0	0	0	0	0
812	22313024	313	1	1	1	41			41	1	17	2	10	1	2	2	1	2	1	2	1	2	2	2	2	1	1	1	1	1	1	3	3	6	300	8	14400	3001 to 40000	2	2	0	1	2	2	0	0	0	0	0
409	72227018	227	1	1	1	70	85	25	30	1	9	2	15	1	1	2	1	2	1	2	1	2	2	2	2	1	1	1	1	1	1	3	3	6	300	8	14400	3001 to 40000	0	2	0	1	2	2	0	0	0	0	0
1400	53385099	385	2	2	1	60			60	2	5	2	16	1	2	2	1	2	1	2	1	2	2	2	2	1	1	1	1	1	1	1	2	7	540	4	15120	3001 to 40000	1	1	1460	5	1	2	0	0	0	0	0
1344	52385088	385	2	1	1	71	24		71	1	5	2	13	2	2	2	1	2	2	2	2	2	2	2	1	2	2	1	1	1	2	1	2	7	540	4	15120	3001 to 40000	1	1	2555	3	1	2	0	0	0	0	0
1145	42376090	376	2	1	1	40			40	1	0	2	11	1	2	2	1	2	1	2	2	2	2	2	1	2	2	1	1	1	2	1	2	7	540	4	15120	3001 to 40000	0	2	0	1	2	2	0	0	0	0	0
1314	52385028	385	2	1	1	52	21		52	1	9	2	15	1	2	2	1	2	1	2	2	2	2	2	1	1	2	1	1	1	1	1	2	7	540	4	15120	3001 to 40000	2	2	0	1	2	2	0	0	0	0	0
1826	11270051	270	2	2	1	24			24	2	9	2	16	1	2	2	1	2	1	2	2	2	2	2	2	2	1	1	1	1	2	1	2	7	540	4	15120	3001 to 40000	1	1	5	2	2	2	0	0	0	0	0
1287	53381075	381	1	2	1	25			25	2	10	2	16	1	2	2	1	2	2	2	2	2	2	2	2	1	1	1	1	1	2	1	2	7	540	4	15120	3001 to 40000	0	2	0	1	2	2	0	0	0	0	0
53	13095005	95	2	2	1	38	25		25	2	7	5	4	1	2	2	1	2	1	2	1	2	2	2	2	1	1	1	1	1	2	1	2	7	540	4	15120	3001 to 40000	0	2	0	1	2	2	0	0	0	0	0
542	72229082	229	2	1	1	22			22	1	2	1	13	2	2	2	1	2	2	2	2	1	2	2	2	2	2	2	2	1	2	1	2	7	540	4	15120	3001 to 40000	2	2	0	1	2	2	0	0	0	0	0
1740	21220079	220	2	2	1	42			42	2	12	2	14	1	2	2	1	2	1	2	1	2	2	2	2	2	1	1	1	1	1	2	2	7	540	4	15120	3001 to 40000	2	2	0	1	2	2	0	0	0	0	0
161	13096021	96	1	2	1	75	40		40	2	0	2	16	1	2	2	1	1	1	2	1	1	2	2	2	2	1	1	1	1	2	2	2	7	540	4	15120	3001 to 40000	2	2	0	1	2	2	0	0	0	0	0
175	13096049	96	1	2	1	40			40	2	8	2	16	1	2	2	1	2	1	2	1	2	2	2	2	1	1	1	1	1	1	2	2	7	540	4	15120	3001 to 40000	2	2	0	1	2	2	0	0	0	0	0
1060	43371019	371	1	2	1	43			43	2	4	2	20	1	2	2	1	2	1	2	1	2	2	2	2	1	1	1	1	1	1	2	2	7	540	4	15120	3001 to 40000	2	2	0	1	2	2	0	0	0	0	0
165	13096029	96	1	2	1	60	25		25	2	4	2	16	1	2	2	1	2	1	2	1	2	2	2	1	2	1	1	1	1	2	1	2	7	540	4	15120	3001 to 40000	2	2	0	1	2	2	0	0	0	0	0
1358	53385015	385	2	2	1	62	28		28	2	6	2	16	2	2	2	1	2	2	2	2	2	2	2	2	2	2	1	1	1	2	1	2	7	540	4	15120	3001 to 40000	1	1	365	4	2	2	1	0	1	1	0
1445	21006089	6	1	2	1	20			20	2	9	2	16	1	2	2	1	2	1	2	1	2	2	2	2	2	1	2	2	1	2	1	2	7	560	4	15680	3001 to 40000	2	2	0	1	2	2	0	0	0	0	0
1444	21006087	6	1	2	1	39			39	2	0	5	8	1	2	2	1	1	1	2	2	2	2	2	2	2	1	1	1	1	2	2	2	7	560	4	15680	3001 to 40000	2	2	0	1	2	2	0	0	0	0	0
532	72229062	229	2	1	1	40			51	1	5	2	11	1	2	2	1	2	1	2	1	2	2	2	2	1	1	1	1	1	1	2	2	7	560	4	15680	3001 to 40000	2	2	0	1	2	2	0	0	0	0	0
1448	21006095	6	1	2	1	33			33	2	0	2	8	1	2	2	1	2	2	2	2	2	2	2	2	2	1	2	2	1	2	3	2	7	560	4	15680	3001 to 40000	2	2	0	1	2	2	0	0	0	0	0
1446	21006091	6	1	2	1	27			27	2	0	4	8	1	2	2	1	2	2	2	2	2	2	2	2	2	2	2	2	1	2	1	2	7	560	4	15680	3001 to 40000	1	1	3	5	1	2	0	0	0	1	0
824	22313048	313	1	1	1	38			38	1	17	2	10	1	2	1	1	2	1	2	1	2	2	2	2	1	1	1	1	1	2	2	2	6	660	4	15840	3001 to 40000	2	2	0	1	2	2	0	0	0	0	0
101	12096002	96	2	1	1	50	18		50	1	14	2	10	1	2	2	1	1	1	2	1	2	2	2	1	2	1	1	1	1	1	2	3	5	400	8	16000	3001 to 40000	2	2	0	1	2	2	0	0	0	0	0
1001	42371002	371	1	1		50			50	1	15	2	10	1	1	2	1	2	1	2	1	1	2	1	1	2	1	1	1	1	1	3	3	5	400	8	16000	3001 to 40000	2	2	0	1	2	2	0	0	0	0	0
202	62165004	165	1	1	1	39	18		39	1	14	2	10	1	2	2	1	1	1	2	1	2	2	2	2	2	1	1	1	1	1	2	3	5	420	8	16800	3001 to 40000	0	2	0	1	2	2	0	0	0	0	0
223	62165046	165	1	1	1	54	25		54	1	10	2	10	1	2	2	1	1	1	2	1	2	2	2	2	2	1	1	1	1	1	3	3	5	420	8	16800	3001 to 40000	0	2	0	1	2	2	0	0	0	0	0
233	62165066	165	1	1	1	27			27	1	16	1	10	1	2	2	1	1	1	2	1	2	2	2	1	2	1	1	1	1	1	3	3	5	420	8	16800	3001 to 40000	0	2	0	1	2	2	0	0	0	0	0
467	73227033	227	1	2	1	59	28		28	1	17	1	10	1	1	1	1	1	1	2	1	2	2	2	2	2	1	1	1	1	1	3	3	5	420	8	16800	3001 to 40000	0	2	0	1	2	2	0	0	0	0	0
1244	52381088	381	1	1	1	35			35	1	17	2	10	1	2	2	1	2	1	2	1	2	2	2	1	2	1	1	1	1	1	3	3	5	420	8	16800	3001 to 40000	0	2	0	1	2	2	0	0	0	0	0
1366	53385031	385	2	2	1	52			52	2	6	2	16	1	2	2	1	2	1	2	1	1	2	2	2	2	1	1	1	1	1	2	2	7	600	4	16800	3001 to 40000	1	1	7	3	2	2	0	0	0	0	0
441	72227082	227	1	1	1	47			51	1	0	2	20	1	2	2	1	2	2	2	1	2	2	2	2	2	1	1	1	1	1	2	2	7	600	4	16800	3001 to 40000	0	1	3650	2	2	2	0	0	0	0	0
192	13096083	96	1	2	1	25			25	2	10	2	17	1	2	2	1	2	1	2	1	1	2	2	2	1	1	1	1	1	2	1	2	7	600	4	16800	3001 to 40000	2	2	0	1	2	2	0	0	0	0	0
1288	53381077	381	1	2	1	38			38	2	0	2	16	1	2	2	1	2	1	2	2	2	2	2	2	1	1	1	1	1	2	1	2	7	600	4	16800	3001 to 40000	0	2	0	1	2	2	0	0	0	0	0
1387	53385073	385	2	2	1	38			38	2	2	2	16	1	2	2	1	2	1	2	2	2	2	2	2	2	1	1	1	1	1	1	2	7	600	4	16800	3001 to 40000	2	2	0	1	2	2	0	0	0	0	0
317	62179034	179	2	1	1	35			35	1	5	2	13	1	2	2	1	2	1	2	1	2	2	2	2	2	1	1	1	1	1	1	2	7	600	4	16800	3001 to 40000	2	2	0	1	2	2	0	0	0	0	0
489	73227077	227	1	2	1	42			42	2	0	2	8	1	2	2	1	2	2	2	2	2	2	2	2	2	2	2	2	1	1	1	2	7	600	4	16800	3001 to 40000	0	2	0	1	2	2	0	0	0	0	0
1416	21006031	6	1	2	1	36			36	2	0	2	6	1	2	2	1	2	1	2	1	2	2	2	2	2	1	2	2	1	2	1	2	7	600	4	16800	3001 to 40000	2	2	0	1	2	2	0	0	0	0	0
1389	53385077	385	2	2	1	38			38	2	9	2	16	1	2	2	1	2	2	2	2	2	2	2	2	2	2	1	1	1	2	1	2	7	600	4	16800	3001 to 40000	2	2	0	1	2	2	0	0	0	0	0
176	13096051	96	1	2	1	35			35	2	0	2	16	2	2	2	2	2	2	2	2	2	2	2	2	2	2	2	2	1	2	1	2	7	600	4	16800	3001 to 40000	2	2	0	1	2	2	0	0	0	0	0
1849	11270097	270	2	2	1	34			34	2	0	2	16	2	2	2	1	2	2	2	2	2	2	2	1	2	2	2	2	1	2	1	2	7	600	4	16800	3001 to 40000	2	2	0	1	2	2	0	0	0	0	0
1356	53385011	385	2	2	1	26			26	2	7	2	16	2	2	2	1	2	2	2	2	2	2	2	2	2	2	1	1	1	2	1	2	7	600	4	16800	3001 to 40000	2	2	0	1	2	2	0	0	0	0	0
1847	11270093	270	2	2	1	23			23	2	9	2	16	1	2	2	1	2	2	2	2	2	2	2	2	2	2	1	1	1	2	1	2	7	600	4	16800	3001 to 40000	2	2	0	1	2	2	0	0	0	0	0
1375	53385049	385	2	2	1	30			30	2	11	2	16	1	2	2	1	2	1	2	1	2	2	2	2	2	1	1	1	1	2	2	2	7	600	4	16800	3001 to 40000	2	2	0	1	2	2	0	0	0	0	0
440	72227080	227	1	1	1	38			38	1	11	2	15	1	1	1	1	2	1	1	1	2	2	2	2	1	1	1	1	1	1	2	2	7	600	4	16800	3001 to 40000	0	2	0	1	2	2	0	0	0	0	0
1022	42371044	371	1	1	1	30			30	1	9	2	11	1	2	2	1	2	1	2	1	2	2	1	2	2	1	1	1	1	2	2	2	7	600	4	16800	3001 to 40000	1	1	365	1	2	2	0	0	0	0	0
1045	42371090	371	1	1	1	45	22		45	1	0	1	11	1	2	2	1	2	1	2	2	2	2	2	1	2	2	1	1	1	2	2	2	7	600	4	16800	3001 to 40000	2	2	0	1	2	2	0	0	0	0	0
446	72227092	227	1	1	1	59			59	1	15	2	14	1	2	2	1	2	1	2	2	2	2	2	2	1	1	1	1	1	1	2	2	7	600	4	16800	3001 to 40000	0	2	0	1	2	2	0	0	0	0	0
1278	53381057	381	1	2	1	27			27	2	13	2	16	1	2	2	1	2	1	2	1	1	2	2	2	2	1	1	1	1	1	3	2	7	600	4	16800	3001 to 40000	0	2	0	1	2	2	0	0	0	0	0
510	72229018	229	2	1	1	35	28	25	28	1	7	1	11	1	1	2	1	2	1	1	2	2	2	2	1	2	1	1	1	1	1	3	2	7	600	4	16800	3001 to 40000	2	2	0	1	2	2	0	0	0	0	0
217	62165034	165	1	1	1	57	23		57	1	10	2	15	1	1	2	1	1	1	2	1	2	2	2	2	2	1	1	1	1	1	3	2	7	600	4	16800	3001 to 40000	0	2	0	1	2	2	0	0	0	0	0
227	62165054	165	1	1	1	36	21		36	1	10	2	15	1	2	2	1	2	1	2	1	2	2	2	2	2	1	1	1	1	1	3	2	7	600	4	16800	3001 to 40000	0	2	0	1	2	2	0	0	0	0	0
890	23313079	313	1	2	1	33			33	2	17	2	16	1	2	2	1	1	2	2	1	1	2	2	2	2	1	1	1	1	2	3	2	7	600	4	16800	3001 to 40000	2	2	0	1	2	2	0	0	0	0	0
1435	21006069	6	1	2	1	48			48	2	12	2	14	1	2	2	1	2	1	2	1	2	2	2	2	2	1	1	1	1	2	2	2	7	600	4	16800	3001 to 40000	1	1	7	4	1	2	0	1	0	0	0
316	62179032	179	2	1	1	65	30		65	1	0	2	2	1	2	2	1	2	2	2	2	2	2	2	1	2	2	1	1	1	1	1	2	7	600	4	16800	3001 to 40000	1	1	5	2	1	2	0	0	1	1	1
470	73227039	227	1	2	1	43			43	2	0	2	8	1	2	2	1	2	2	2	2	2	2	2	2	2	2	2	2	2	2	2	2	7	600	4	16800	3001 to 40000	0	1	7	3	2	2	0	1	1	1	1
162	13096023	96	1	2	1	60	35	24	24	2	14	2	17	1	2	2	1	1	1	2	1	2	2	2	2	1	1	1	1	1	2	1	2	7	600	4	16800	3001 to 40000	2	2	0	1	2	2	0	0	0	0	0
1055	43371009	371	1	2	1	39			39	2	8	2	20	1	2	2	1	2	1	2	1	2	2	2	1	1	2	1	1	1	2	1	2	7	600	4	16800	3001 to 40000	1	1	90	5	1	1	0	0	0	0	0
1064	43371027	371	1	2	1	47	27	20	27	2	5	2	16	1	2	2	1	2	1	2	2	2	2	2	1	1	1	1	1	1	2	2	3	7	300	8	16800	3001 to 40000	1	1	365	4	2	2	0	3	0	0	0
1013	42371026	371	1	1	1	74			74	1	9	2	19	1	2	2	1	2	1	2	1	2	2	2	1	1	1	1	1	1	2	2	3	7	300	8	16800	3001 to 40000	1	1	365	1	1	1	0	0	0	0	0
1062	43371023	371	1	2	1	52	28		28	2	10	1	18	1	2	2	1	2	1	2	1	2	2	2	2	2	1	1	1	1	1	3	3	7	300	8	16800	3001 to 40000	2	1	3	3	1	2	0	0	0	0	0
970	23323041	323	2	2	1	32			32	2	8	2	16	1	2	2	2	2	2	2	2	2	2	2	2	2	2	1	1	1	2	1	3	7	300	8	16800	3001 to 40000	0	1	3	2	2	2	0	0	1	0	0
474	73227047	227	1	2	1	65			65	2	0	2	16	1	2	2	1	2	1	2	2	2	2	2	2	2	1	1	1	1	1	2	3	7	300	8	16800	3001 to 40000	0	1	365	4	2	2	0	0	0	0	0
630	32289060	289	1	1	1	50			50	1	9	2	15	1	2	2	1	2	1	1	2	2	2	2	1	2	2	1	1	1	1	2	3	7	300	8	16800	3001 to 40000	0	1	7	2	2	2	0	0	0	0	0
1747	21220093	220	2	2	1	45			45	2	0	2	16	1	2	2	1	2	1	2	2	2	2	2	2	2	1	1	1	1	2	2	3	7	300	8	16800	3001 to 40000	1	1	3	3	1	2	0	0	0	0	0
998	23323097	323	2	2	1	24			24	2	22	2	16	1	2	2	1	2	2	2	2	2	2	2	2	2	2	2	2	1	2	1	3	7	300	8	16800	3001 to 40000	0	1	7	2	2	2	0	0	0	0	0
583	73229065	229	2	2	1	28			28	2	3	2	16	1	2	2	1	2	1	2	2	2	2	2	2	2	2	1	2	1	2	1	3	7	300	8	16800	3001 to 40000	2	1	5	2	2	2	0	0	0	1	1
959	23323019	323	2	2	1	28			28	2	5	2	16	1	2	2	1	2	2	2	2	2	2	2	2	2	2	2	1	1	2	1	3	7	300	8	16800	3001 to 40000	0	1	3	2	2	2	0	0	0	0	0
1570	12112040	112	2	1	1	22			22	1	14	1	17	1	2	2	1	2	1	2	2	2	2	2	1	2	1	1	1	1	1	1	3	7	300	8	16800	3001 to 40000	1	1	3	4	2	2	0	0	0	0	0
851	23313001	313	1	2	1	40			40	2	7	3	16	1	2	2	1	2	2	2	1	2	2	2	2	2	1	1	1	1	1	3	3	7	300	8	16800	3001 to 40000	1	1	900	3	2	2	0	0	0	0	0
940	22323080	323	2	1	1	75	65		75	1	12	2	20	1	2	2	1	2	2	2	2	2	2	2	2	2	1	1	1	1	1	1	3	7	300	8	16800	3001 to 40000	0	1	7	3	2	2	0	0	0	0	0
574	73229047	229	2	2	1	25			25	2	0	2	16	1	2	2	1	2	1	2	2	2	2	2	2	2	2	2	1	1	2	1	3	7	300	8	16800	3001 to 40000	1	1	12	3	2	2	0	0	1	0	0
1059	43371017	371	1	2	1	33			33	2	15	2	16	1	1	2	1	2	1	2	1	2	1	2	1	2	1	1	1	1	1	3	3	7	300	8	16800	3001 to 40000	2	2	0	1	2	2	0	0	0	0	0
593	73229085	229	2	2	1	70	23		23	2	5	2	16	1	2	2	1	2	1	2	2	2	2	2	2	2	2	1	1	1	1	1	3	7	300	8	16800	3001 to 40000	1	1	60	3	1	2	0	0	0	0	0
609	32289018	289	1	1	1	56	23		56	1	12	2	15	1	1	2	1	1	1	2	1	1	2	2	1	2	1	1	1	1	1	3	3	7	300	8	16800	3001 to 40000	0	1	2	3	2	2	0	0	0	0	0
77	13095053	95	2	2	1	20			20	2	4	2	16	1	2	2	1	2	2	2	2	2	2	2	2	2	1	1	1	1	1	1	3	7	300	8	16800	3001 to 40000	0	2	0	1	2	2	0	0	0	0	0
790	33297079	297	2	2	1	65	35		35	2	2	3	15	1	2	2	1	2	1	2	2	2	2	2	2	2	2	1	1	1	1	1	3	7	300	8	16800	3001 to 40000	2	2	0	1	2	2	0	0	0	0	0
567	73229033	229	2	2	1	60	30		30	2	15	2	16	1	2	2	1	2	1	2	2	2	2	2	2	2	2	2	2	2	1	1	3	7	300	8	16800	3001 to 40000	2	2	0	1	2	2	0	0	0	0	0
81	13095061	95	2	2	1	58	29	27	58	2	0	2	16	1	2	2	1	2	1	2	1	1	2	2	1	1	1	1	1	1	2	1	3	7	300	8	16800	3001 to 40000	0	2	0	1	2	2	0	0	0	0	0
1092	43371083	371	1	2	1	26			26	2	8	2	16	1	2	2	1	2	1	2	1	2	2	2	2	2	1	2	1	1	2	1	3	7	300	8	16800	3001 to 40000	2	2	0	1	2	2	0	0	0	0	0
1628	21143055	143	2	2	1	42	18		18	2	12	1	17	2	2	2	1	2	2	2	2	2	2	2	2	2	1	1	1	1	2	1	3	7	300	8	16800	3001 to 40000	2	2	0	1	2	2	0	0	0	0	0
598	73229095	229	2	2	1	44	20		20	2	3	2	16	2	2	2	1	2	2	2	2	2	2	2	2	2	2	2	2	1	2	1	3	7	300	8	16800	3001 to 40000	2	2	0	1	2	2	0	0	0	0	0
966	23323033	323	2	2	1	55	29		29	2	4	2	16	2	2	2	1	2	2	2	2	2	2	2	1	2	2	1	1	1	2	1	3	7	300	8	16800	3001 to 40000	0	2	0	1	2	2	0	0	0	0	0
746	32297092	297	2	1	1	39			39	1	10	2	15	1	2	2	1	2	1	2	2	2	2	2	1	2	1	1	1	1	1	1	3	7	300	8	16800	3001 to 40000	2	2	0	1	2	2	0	0	0	0	0
554	73229007	229	2	2	1	34			34	2	11	2	16	1	2	2	1	2	2	2	2	2	2	2	2	2	2	1	1	1	2	2	3	7	300	8	16800	3001 to 40000	2	2	0	1	2	2	0	0	0	0	0
632	32289064	289	1	1	1	56	28		56	1	10	2	14	1	2	1	1	2	1	2	1	2	2	2	1	1	1	1	1	1	1	2	3	7	300	8	16800	3001 to 40000	0	2	0	1	2	2	0	0	0	0	0
1748	21220095	220	2	2	1	23			23	2	8	2	16	1	2	2	1	2	1	2	1	2	2	2	2	2	1	1	1	1	1	2	3	7	300	8	16800	3001 to 40000	2	2	0	1	2	2	0	0	0	0	0
618	32289036	289	1	1	1	50	20		50	1	9	2	15	1	2	2	1	2	1	2	1	2	2	2	2	2	1	2	1	1	1	2	3	7	300	8	16800	3001 to 40000	0	2	0	1	2	2	0	0	0	0	0
573	73229045	229	2	2	1	56	18	18	18	2	8	2	16	1	2	2	1	2	1	2	2	2	2	2	2	2	1	1	1	1	1	2	3	7	300	8	16800	3001 to 40000	2	2	0	1	2	2	0	0	0	0	0
588	73229075	229	2	2	1	35			35	2	9	2	16	2	2	2	2	2	2	2	2	2	2	2	2	2	2	2	2	1	2	2	3	7	300	8	16800	3001 to 40000	2	2	0	1	2	2	0	0	0	0	0
452	73227003	227	1	2	1	37			37	2	0	2	16	1	2	2	1	1	1	2	1	2	2	2	2	2	1	1	1	1	1	2	3	7	300	8	16800	3001 to 40000	0	2	0	1	2	2	0	0	0	0	0
502	72229003	229	2	2	1	28			28	2	10	2	16	1	2	2	1	2	2	2	2	2	2	2	1	2	2	1	1	1	2	2	3	7	300	8	16800	3001 to 40000	2	2	0	1	2	2	0	0	0	0	0
493	73227085	227	1	2	1	30			30	2	2	2	16	1	2	2	1	2	2	2	2	2	2	2	2	2	2	2	1	1	2	2	3	7	300	8	16800	3001 to 40000	0	2	0	1	2	2	0	0	0	0	0
155	13096009	96	1	2	1	56	34	18	18	2	12	2	16	1	2	2	1	2	1	2	1	1	2	2	2	1	1	1	1	1	1	2	3	7	300	8	16800	3001 to 40000	2	2	0	1	2	2	0	0	0	0	0
1880	12270060	270	2	1	1	30			30	1	7	2	15	1	2	2	1	2	1	2	2	2	2	2	2	2	2	1	1	1	2	2	3	7	300	8	16800	3001 to 40000	2	2	0	1	2	2	0	0	0	0	0
576	73229051	229	2	2	1	40			40	2	5	2	16	1	1	2	1	2	1	2	1	2	2	2	2	1	1	1	1	1	1	2	3	7	300	8	16800	3001 to 40000	2	2	0	1	2	2	0	0	0	0	0
457	73227013	227	1	2	1	68	38		38	2	9	2	16	1	2	2	1	2	1	2	2	2	2	2	2	1	1	1	1	1	1	3	3	7	300	8	16800	3001 to 40000	0	2	0	1	2	2	0	0	0	0	0
1750	21220099	220	2	2	1	78	30		30	2	2	2	16	1	2	2	1	2	2	2	1	2	2	2	2	2	1	1	1	1	2	3	3	7	300	8	16800	3001 to 40000	2	2	0	1	2	2	0	0	0	0	0
1098	43371095	371	1	2	1	45	19		19	2	12	2	16	1	2	2	1	2	1	2	1	2	2	2	2	2	1	1	1	1	1	3	3	7	300	8	16800	3001 to 40000	2	2	0	1	2	2	0	0	0	0	0
604	32289008	289	1	1	1	57			57	1	17	2	10	1	2	2	1	1	1	2	1	2	2	2	2	2	1	2	1	1	1	3	3	7	300	8	16800	3001 to 40000	0	2	0	1	2	2	0	0	0	0	0
460	73227019	227	1	2	1	45			45	2	8	3	16	1	1	2	1	2	1	2	1	2	2	2	2	2	1	1	1	1	2	3	3	7	300	8	16800	3001 to 40000	0	2	0	1	2	2	0	0	0	0	0
983	23323067	323	2	2	1	78	35		35	2	9	2	16	1	2	2	1	2	1	1	2	2	2	2	1	1	1	1	1	1	1	1	3	7	300	8	16800	3001 to 40000	0	1	2	2	2	2	0	0	0	0	0
478	73227055	227	1	2	1	32			34	2	14	1	18	1	1	2	1	1	1	2	1	2	2	2	2	1	1	1	1	1	1	3	3	7	300	8	16800	3001 to 40000	0	1	7	3	2	2	0	0	0	0	0
1012	42371024	371	1	1	1	55			55	1	12	2	10	1	2	2	1	1	1	2	1	2	2	2	2	2	1	1	1	1	2	3	2	6	720	4	17280	3001 to 40000	2	2	0	1	2	2	0	0	0	0	0
806	22313012	313	1	1	1	55	18		55	1	0	2	3	1	2	2	1	2	2	2	2	2	2	2	2	2	2	1	1	1	2	1	2	6	720	4	17280	3001 to 40000	2	2	0	1	2	2	0	0	0	0	0
1049	42371098	371	1	1	1	55	30	27	30	1	6	2	11	1	2	2	1	2	1	2	2	1	2	2	2	2	1	1	1	1	2	2	2	6	720	4	17280	3001 to 40000	2	2	0	1	2	2	0	0	0	0	0
818	22313036	313	1	1	1	40			40	1	17	2	10	1	1	2	1	2	1	2	1	1	2	2	2	1	1	1	1	1	1	3	2	6	720	4	17280	3001 to 40000	2	2	0	1	2	2	0	0	0	0	0
825	22313050	313	1	1	1	49			49	1	12	2	15	1	2	2	1	2	1	2	1	1	2	2	2	1	1	1	1	1	1	3	2	6	720	4	17280	3001 to 40000	2	2	0	1	2	2	0	0	0	0	0
1879	12270058	270	2	1	1	35			35	1	17	2	10	1	2	2	1	2	1	2	2	2	2	1	2	1	1	1	1	1	1	2	3	6	360	8	17280	3001 to 40000	1	1	1	5	2	2	0	1	0	0	0
975	23323051	323	2	2	1	36			36	2	17	2	10	1	2	2	1	2	1	2	2	2	2	2	2	2	2	1	1	1	2	1	3	6	360	8	17280	3001 to 40000	0	1	2	3	2	2	0	0	0	0	0
1656	22143012	143	2	1	1	52	31		52	1	12	2	10	2	2	2	1	2	2	2	2	2	2	2	1	2	1	1	1	1	1	1	3	6	360	8	17280	3001 to 40000	2	2	0	1	2	2	0	0	0	0	0
1969	12306036	306	2	1	1	27	25	20	20	1	12	1	17	1	2	2	1	1	1	2	1	2	2	2	1	2	1	1	1	1	2	2	3	6	360	8	17280	3001 to 40000	1	1	2	2	1	1	0	0	0	0	0
1697	22143094	143	2	1	1	52	21		52	1	15	2	14	2	2	2	1	2	1	2	2	2	2	2	2	2	1	1	1	1	2	1	3	6	360	8	17280	3001 to 40000	2	2	0	1	2	2	0	0	0	0	0
620	32289040	289	1	1	1	52			52	1	7	2	10	1	2	2	1	2	1	2	2	2	2	2	2	2	1	1	2	1	2	1	3	6	360	8	17280	3001 to 40000	0	2	0	1	2	2	0	0	0	0	0
1974	12306048	306	2	1	1	40			40	1	14	2	10	1	2	2	1	2	1	2	1	1	2	2	2	2	1	1	1	1	1	1	3	6	360	8	17280	3001 to 40000	2	2	0	1	2	2	0	0	0	0	0
481	73227061	227	1	2	1	33			35	2	12	2	10	1	2	2	1	2	1	2	1	1	2	2	2	2	1	1	1	1	1	2	3	6	360	8	17280	3001 to 40000	0	2	0	1	2	2	0	0	0	0	0
578	73229055	229	2	2	1	53	25		25	2	16	1	17	1	1	2	1	1	1	2	1	2	2	2	2	2	1	1	1	1	1	2	3	6	360	8	17280	3001 to 40000	2	2	0	1	2	2	0	0	0	0	0
560	73229019	229	2	2	1	27			27	2	16	2	10	1	1	2	1	2	1	2	1	2	2	2	2	2	1	1	1	1	1	3	3	6	360	8	17280	3001 to 40000	2	2	0	1	2	2	0	0	0	0	0
225	62165050	165	1	1	1	42			42	1	15	2	10	1	2	2	1	2	1	2	1	2	2	2	2	2	1	1	1	1	1	3	3	6	360	8	17280	3001 to 40000	0	2	0	1	2	2	0	0	0	0	0
1480	22006062	6	1	1	1	27			27	1	0	2	7	1	2	2	1	2	1	2	2	2	2	2	2	2	2	2	2	1	2	1	2	7	660	4	18480	3001 to 40000	2	2	0	1	2	2	0	0	0	0	0
545	72229088	229	2	1	1	65	35	32	35	1	9	2	11	1	2	2	1	2	1	2	2	2	2	2	2	1	1	1	1	1	1	1	2	7	660	4	18480	3001 to 40000	2	2	0	1	2	2	0	0	0	0	0
421	72227042	227	1	1	1	52			48	1	7	2	20	1	2	2	1	1	1	2	2	2	2	2	2	2	1	1	1	1	1	2	2	7	660	4	18480	3001 to 40000	0	2	0	1	2	2	0	0	0	0	0
218	62165036	165	1	1	1	58	33		58	1	10	2	11	1	2	2	1	1	1	2	1	2	2	2	2	2	1	1	1	1	1	3	2	7	660	4	18480	3001 to 40000	0	2	0	1	2	2	0	0	0	0	0
454	73227007	227	1	2	1	36			36	2	0	2	16	1	2	2	1	2	2	2	2	2	2	2	2	2	2	1	1	1	2	2	3	7	330	8	18480	3001 to 40000	0	1	365	2	2	2	0	0	1	0	1
83	13095065	95	2	2	1	58			58	2	9	2	16	1	2	2	1	2	2	2	2	2	2	2	1	2	2	1	1	1	2	1	3	7	336	8	18816	3001 to 40000	0	2	0	1	2	2	0	0	0	0	0
198	13096095	96	1	2	1	35			35	2	0	2	16	2	2	2	2	2	2	2	2	2	2	2	2	2	2	2	2	1	2	1	3	7	336	8	18816	3001 to 40000	1	1	4	4	2	2	0	0	0	0	0
180	13096059	96	1	2	1	60			60	2	0	5	16	1	2	2	2	2	2	2	2	2	2	2	2	2	2	2	2	1	2	1	3	7	336	8	18816	3001 to 40000	2	1	5	5	1	2	0	0	0	0	0
406	72227012	227	1	1	1	62	34	32	34	1	12	1	15	1	1	2	1	2	1	2	1	2	2	2	2	1	1	1	1	1	1	2	3	4	600	8	19200	3001 to 40000	0	2	0	1	2	2	0	0	0	0	0
1783	22220066	220	2	1	1	39			39	1	5	2	7	1	2	2	1	2	1	2	2	2	2	2	1	2	1	1	1	1	2	1	3	5	480	8	19200	3001 to 40000	1	1	7	3	2	2	0	0	0	0	0
1789	22220078	220	2	1	1	60	25		60	1	5	2	10	1	2	2	1	2	1	2	1	2	2	2	2	1	1	1	1	1	2	1	3	5	480	8	19200	3001 to 40000	1	1	7	2	2	2	0	0	1	1	1
636	32289072	289	1	1	1	75	29	26	29	1	10	2	10	1	1	1	1	1	1	1	2	2	2	2	1	2	1	1	1	1	1	2	3	5	480	8	19200	3001 to 40000	0	2	0	1	2	2	0	0	0	0	0
1829	11270057	270	2	2	1	38			38	2	15	2	10	1	2	2	1	2	1	2	2	2	2	2	2	1	1	1	1	1	1	2	3	5	480	8	19200	3001 to 40000	2	2	0	1	2	2	0	0	0	0	0
614	32289028	289	1	1	1	51	24		51	1	8	2	15	1	2	2	1	2	1	2	1	1	2	2	2	2	1	1	1	1	2	2	3	5	480	8	19200	3001 to 40000	0	2	0	1	2	2	0	0	0	0	0
213	62165026	165	1	1	1	59			59	1	17	2	10	1	2	2	1	1	1	2	1	2	2	2	2	2	1	1	1	1	1	3	3	5	480	8	19200	3001 to 40000	0	2	0	1	2	2	0	0	0	0	0
1225	52381050	381	1	1	1	45			45	1	14	2	14	1	1	2	1	2	1	2	1	2	2	1	1	1	1	1	1	1	1	3	3	5	480	8	19200	3001 to 40000	0	2	0	1	2	2	0	0	0	0	0
229	62165058	165	1	1	1	53	45		53	2	12	2	10	1	2	2	1	1	1	2	2	2	2	2	2	2	1	1	1	1	1	3	3	5	480	8	19200	3001 to 40000	0	2	0	1	2	2	0	0	0	0	0
840	22313080	313	1	1	1	58			58	1	12	2	10	1	2	2	1	2	2	2	1	2	2	2	2	2	1	1	1	1	1	3	3	5	480	8	19200	3001 to 40000	2	2	0	1	2	2	0	0	0	0	0
635	32289070	289	1	1	1	40			40	1	8	2	10	1	2	2	1	2	1	2	2	2	2	2	1	2	2	1	1	1	1	2	3	5	480	8	19200	3001 to 40000	0	1	5	3	2	2	0	0	0	0	0
856	23313011	313	1	2	1	30			30	2	8	2	7	1	2	2	1	2	1	2	2	2	2	2	1	2	2	1	1	1	2	1	3	6	400	8	19200	3001 to 40000	2	2	0	1	2	2	0	0	0	0	0
859	23313017	313	1	2	1	65	25		25	2	16	2	10	1	2	2	1	2	1	2	1	2	2	2	2	2	1	1	1	1	1	3	3	6	400	8	19200	3001 to 40000	2	2	0	1	2	2	0	0	0	0	0
968	23323037	323	2	2	1	45			45	2	0	2	16	2	2	2	1	2	2	2	2	2	2	2	2	2	2	1	1	1	2	1	3	7	350	8	19600	3001 to 40000	0	1	7	2	2	2	0	0	0	0	0
988	23323077	323	2	2	1	62			62	2	0	2	16	2	2	2	1	2	2	2	2	2	2	2	1	2	2	1	1	1	2	1	3	7	350	8	19600	3001 to 40000	0	2	0	1	2	2	0	0	0	0	0
1863	12270026	270	2	1	1	54	25		54	1	10	2	10	1	2	2	1	2	1	2	2	2	2	2	1	2	1	1	1	1	2	1	3	6	420	8	20160	3001 to 40000	2	2	0	1	2	2	0	0	0	0	0
411	72227022	227	1	1	1	85	41	35	37	1	6	2	15	1	2	2	1	2	1	2	1	2	2	2	2	1	1	1	1	1	1	3	3	6	420	8	20160	3001 to 40000	0	2	0	1	2	2	0	0	0	0	0
240	62165080	165	1	1	1	56			56	1	16	2	10	1	2	2	1	2	1	2	2	2	2	2	2	2	1	1	1	1	1	3	3	6	420	8	20160	3001 to 40000	0	2	0	1	2	2	0	0	0	0	0
591	73229081	229	2	2	1	45			45	2	4	2	20	2	2	2	1	2	2	2	2	2	2	2	2	2	2	2	2	1	2	1	2	7	720	4	20160	3001 to 40000	1	1	30	3	2	2	0	0	0	0	0
517	72229032	229	2	1	1	30	26		25	1	7	1	15	1	2	2	1	2	2	2	2	2	2	2	2	2	1	1	1	1	1	1	2	7	720	4	20160	3001 to 40000	2	2	0	1	2	2	0	0	0	0	0
1250	53381001	381	1	2	1	65	30		30	2	14	2	16	1	2	2	1	2	2	2	1	2	2	1	1	1	1	1	1	1	1	1	2	7	720	4	20160	3001 to 40000	0	2	0	1	2	2	0	0	0	0	0
449	72227098	227	1	1	1	40	39		40	1	10	2	15	1	1	2	1	2	1	2	2	2	2	2	1	1	1	1	1	1	1	2	2	7	720	4	20160	3001 to 40000	0	2	0	1	2	2	0	0	0	0	0
514	72229026	229	2	1	1	50			37	1	5	2	15	2	2	2	1	2	2	2	2	2	2	2	1	2	1	1	1	1	1	2	2	7	720	4	20160	3001 to 40000	2	2	0	1	2	2	0	0	0	0	0
1382	53385063	385	2	2	1	62	55	40	40	2	5	2	16	1	2	1	1	2	1	2	2	2	2	2	2	2	1	1	1	1	1	3	2	7	720	4	20160	3001 to 40000	2	2	0	1	2	2	0	0	0	0	0
473	73227045	227	1	2	1	30			30	2	9	2	16	1	2	2	1	2	2	2	2	2	2	2	2	2	2	1	1	1	1	2	3	7	360	8	20160	3001 to 40000	0	1	3	3	2	2	0	1	1	1	1
1080	43371059	371	1	2	1	49			49	2	5	2	16	1	2	2	1	2	1	2	2	2	2	2	2	2	2	2	1	1	2	1	3	7	360	8	20160	3001 to 40000	1	1	180	4	2	2	2	0	0	0	0
595	73229089	229	2	2	1	47			47	2	5	2	16	1	2	2	1	2	2	2	2	2	2	2	2	2	2	1	1	1	2	1	3	7	360	8	20160	3001 to 40000	1	1	1825	3	2	2	0	0	0	0	0
626	32289052	289	1	1	1	55	35	28	35	1	10	2	15	1	2	2	1	1	1	1	1	1	2	2	2	1	1	1	1	1	1	2	3	7	360	8	20160	3001 to 40000	0	1	7	2	2	2	0	1	0	0	0
466	73227031	227	1	2	1	46	35	22	46	2	11	2	16	1	1	2	1	1	1	2	1	2	2	2	2	1	1	1	1	1	1	3	3	7	360	8	20160	3001 to 40000	0	1	365	3	2	2	0	1	1	1	1
181	13096061	96	1	2	1	27			27	2	5	2	16	1	2	2	1	2	1	2	1	2	2	2	2	1	1	1	1	2	2	3	3	7	360	8	20160	3001 to 40000	2	2	0	1	2	2	0	0	0	0	0
553	73229005	229	2	2	1	30			30	2	3	2	16	1	2	2	1	2	2	2	2	2	2	2	2	2	2	1	1	1	2	2	3	7	360	8	20160	3001 to 40000	1	1	30	4	2	2	0	0	1	1	1
451	73227001	227	1	2	1	50	26		26	2	9	2	16	1	2	2	1	2	1	2	1	2	2	2	2	1	1	1	1	1	1	2	3	7	360	8	20160	3001 to 40000	0	1	210	3	2	2	0	1	0	0	0
995	23323091	323	2	2	1	58			58	2	5	2	16	1	2	2	1	2	2	2	2	2	2	2	2	2	2	1	1	1	2	1	3	7	360	8	20160	3001 to 40000	0	1	7	2	2	2	0	1	0	0	0
566	73229031	229	2	2	1	38	34		34	2	9	2	16	1	1	2	1	2	1	2	1	2	2	2	2	2	1	1	1	1	1	2	3	7	360	8	20160	3001 to 40000	2	1	365	3	2	2	0	0	0	0	0
1858	12270016	270	2	1	1	28			28	1	8	2	15	1	2	2	1	2	1	2	2	2	2	2	2	2	2	1	1	1	2	1	3	7	360	8	20160	3001 to 40000	1	1	7	2	2	2	0	0	0	0	0
985	23323071	323	2	2	1	42			42	2	5	2	16	1	2	2	1	2	1	2	2	2	2	2	1	2	1	1	1	1	2	2	3	7	360	8	20160	3001 to 40000	0	1	1	4	2	2	0	0	0	0	0
579	73229057	229	2	2	1	41			41	2	0	2	16	1	2	2	1	2	2	2	2	2	2	2	2	1	2	2	1	1	2	2	3	7	360	8	20160	3001 to 40000	1	1	365	3	2	2	0	0	1	1	1
582	73229063	229	2	2	1	35			35	2	5	2	16	1	2	2	1	2	1	2	2	2	2	2	2	2	1	1	1	1	1	1	3	7	360	8	20160	3001 to 40000	2	2	0	1	2	2	0	0	0	0	0
1419	21006037	6	1	2	1	42			42	2	10	2	16	1	2	2	1	2	1	2	2	2	2	2	2	1	1	2	2	1	2	1	3	7	360	8	20160	3001 to 40000	2	2	0	1	2	2	0	0	0	0	0
961	23323023	323	2	2	1	20			20	2	3	2	16	2	2	2	1	2	2	2	2	2	2	2	2	2	2	2	2	1	2	1	3	7	360	8	20160	3001 to 40000	0	2	0	1	2	2	0	0	0	0	0
1420	21006039	6	1	2	1	25			25	2	9	2	16	1	2	2	1	2	2	2	2	2	2	2	2	2	2	1	2	1	2	1	3	7	360	8	20160	3001 to 40000	2	2	0	1	2	2	0	0	0	0	0
1422	21006043	6	1	2	1	38			38	2	0	3	15	1	2	2	1	2	1	2	1	2	2	2	2	2	1	2	1	1	2	1	3	7	360	8	20160	3001 to 40000	2	2	0	1	2	2	0	0	0	0	0
867	23313033	313	1	2	1	40			40	2	1	2	16	1	2	2	1	2	1	2	2	2	2	2	2	2	2	1	1	1	2	1	3	7	360	8	20160	3001 to 40000	2	2	0	1	2	2	0	0	0	0	0
1894	12270088	270	2	1	1	58			58	1	0	2	9	2	2	2	1	2	2	2	2	2	2	2	1	2	2	1	1	1	2	1	3	7	360	8	20160	3001 to 40000	2	2	0	1	2	2	0	0	0	0	0
969	23323039	323	2	2	1	19			19	2	12	2	16	1	2	2	1	2	1	2	2	2	2	2	1	2	2	1	1	1	2	1	3	7	360	8	20160	3001 to 40000	0	2	0	1	2	2	0	0	0	0	0
1335	52385070	385	2	1	1	60	23		60	1	15	2	20	1	2	2	1	2	1	1	1	2	2	2	2	1	1	1	1	1	1	1	3	7	360	8	20160	3001 to 40000	2	2	0	1	2	2	0	0	0	0	0
587	73229073	229	2	2	1	35			35	2	0	2	16	1	2	2	1	2	1	2	2	2	2	2	2	2	1	1	1	1	2	2	3	7	360	8	20160	3001 to 40000	2	2	0	1	2	2	0	0	0	0	0
631	32289062	289	1	1	1	52	28		52	1	5	2	15	1	2	2	1	2	1	2	2	1	2	2	2	2	2	1	1	1	1	2	3	7	360	8	20160	3001 to 40000	0	2	0	1	2	2	0	0	0	0	0
642	32289084	289	1	1	1	65	35		65	1	10	2	10	1	1	2	1	2	1	1	1	2	2	2	2	1	1	1	1	1	1	2	3	7	360	8	20160	3001 to 40000	0	2	0	1	2	2	0	0	0	0	0
572	73229043	229	2	2	1	22			22	2	11	2	16	1	2	2	1	2	2	2	2	2	2	2	2	2	2	1	1	1	1	2	3	7	360	8	20160	3001 to 40000	2	2	0	1	2	2	0	0	0	0	0
570	73229039	229	2	2	1	22			22	2	3	2	16	1	2	2	1	2	1	2	2	2	2	2	2	2	1	1	1	1	2	2	3	7	360	8	20160	3001 to 40000	2	2	0	1	2	2	0	0	0	0	0
1065	43371029	371	1	2	1	80	28	20	20	2	10	2	16	1	1	2	1	2	1	2	1	1	2	2	1	2	1	1	1	1	1	3	3	7	360	8	20160	3001 to 40000	2	2	0	1	2	2	0	0	0	0	0
600	73229099	229	2	2	1	28			28	2	9	2	16	1	1	2	1	1	1	2	1	2	2	2	2	2	1	1	1	1	1	3	3	7	360	8	20160	3001 to 40000	2	2	0	1	2	2	0	0	0	0	0
1236	52381072	381	1	1	1	50			50	1	17	2	15	1	1	2	1	2	1	2	1	2	2	2	1	1	1	1	1	1	1	3	3	7	360	8	20160	3001 to 40000	0	2	0	1	2	2	0	0	0	0	0
468	73227035	227	1	2	1	33			33	2	7	2	16	1	2	2	1	2	2	2	2	2	2	2	2	2	2	1	1	1	2	3	3	7	360	8	20160	3001 to 40000	0	2	0	1	2	2	0	0	0	0	0
872	23313043	313	1	2	1	85	49		49	2	0	3	8	1	2	2	2	2	2	2	2	2	2	2	2	2	2	2	2	1	2	1	3	7	360	8	20160	3001 to 40000	1	1	365	3	2	2	0	0	0	0	0
1108	42376016	376	2	1	1	53			53	1	9	2	1	1	2	2	1	2	1	2	1	1	2	2	1	2	1	1	1	1	1	3	3	7	360	8	20160	3001 to 40000	0	1	1095	5	2	1	0	0	0	0	0
475	73227049	227	1	2	1	42			42	2	0	2	16	1	2	2	1	2	1	2	2	2	2	2	2	2	2	1	1	1	2	1	3	7	360	8	20160	3001 to 40000	0	1	3	4	2	2	0	1	1	1	1
427	72227054	227	1	1	1	53	23		53	1	15	2	10	1	1	1	1	1	1	2	1	1	1	2	2	1	1	1	1	1	1	2	3	5	540	8	21600	3001 to 40000	0	2	0	1	2	2	0	0	0	0	0
1226	52381052	381	1	1	1	41			41	1	17	2	10	1	1	2	1	1	2	1	1	2	2	2	2	1	1	1	1	1	1	3	3	5	540	8	21600	3001 to 40000	0	2	0	1	2	2	0	0	0	0	0
422	72227044	227	1	1	1	48			48	1	3	2	11	1	2	2	1	2	1	2	2	2	2	2	2	2	1	1	1	1	1	2	2	7	780	4	21840	3001 to 40000	0	2	0	1	2	2	0	0	0	0	0
1265	53381031	381	1	2	1	32			32	2	10	2	16	1	2	2	1	2	1	2	1	2	2	2	2	2	1	1	1	1	1	3	2	7	780	4	21840	3001 to 40000	0	2	0	1	2	2	0	0	0	0	0
1011	42371022	371	1	1	1	45			46	1	15	2	7	1	2	2	1	2	1	2	1	1	2	2	2	2	1	1	1	1	2	3	2	7	780	4	21840	3001 to 40000	2	2	0	1	2	2	0	0	0	0	0
1235	52381070	381	1	1	1	30			30	1	17	2	20	1	1	2	1	2	1	2	1	2	2	2	2	2	1	1	1	1	2	3	2	7	780	4	21840	3001 to 40000	0	2	0	1	2	2	0	0	0	0	0
455	73227009	227	1	2	1	40	35		35	2	12	2	10	1	1	2	1	2	1	2	1	1	2	1	1	1	1	1	1	1	1	3	3	6	480	8	23040	3001 to 40000	0	1	7	3	2	2	0	0	0	0	0
1227	52381054	381	1	1	1	55	22		55	1	17	2	10	1	1	2	1	1	1	2	1	1	2	2	2	1	1	1	1	1	1	2	3	6	480	8	23040	3001 to 40000	0	1	180	2	2	2	0	0	0	0	0
456	73227011	227	1	2	1	76	47		47	2	14	2	10	1	1	2	1	1	1	2	1	2	2	2	2	2	1	1	1	1	1	3	3	6	480	8	23040	3001 to 40000	0	2	0	1	2	2	0	0	0	0	0
405	72227010	227	1	1	1	65	30		63	1	17	2	10	1	1	2	1	1	1	2	1	2	2	2	2	2	1	1	1	1	1	3	3	6	480	8	23040	3001 to 40000	0	2	0	1	2	2	0	0	0	0	0
1559	12112018	112	2	1	1	27			27	1	9	2	9	1	2	2	1	2	2	2	2	2	2	2	2	2	1	1	1	1	1	1	3	6	480	8	23040	3001 to 40000	2	2	0	1	2	2	0	0	0	0	0
1686	22143072	143	2	1	1	41			41	1	17	2	10	2	2	2	1	2	2	2	2	2	2	2	1	2	1	1	1	1	2	1	3	6	480	8	23040	3001 to 40000	2	2	0	1	2	2	0	0	0	0	0
816	22313032	313	1	1	1	30			30	1	12	2	10	1	2	2	1	2	1	2	1	2	2	2	1	2	1	1	1	1	2	1	3	6	480	8	23040	3001 to 40000	2	2	0	1	2	2	0	0	0	0	0
869	23313037	313	1	2	1	21			21	2	12	2	20	1	2	2	1	1	1	2	2	2	2	2	2	2	2	1	2	1	2	2	3	6	480	8	23040	3001 to 40000	2	2	0	1	2	2	0	0	0	0	0
1787	22220074	220	2	1	1	35	19		35	1	15	2	10	1	2	2	1	2	1	2	2	2	2	2	2	2	1	1	1	1	2	2	3	6	480	8	23040	3001 to 40000	2	2	0	1	2	2	0	0	0	0	0
1264	53381029	381	1	2	1	45			45	2	12	2	10	1	2	2	1	2	1	2	1	2	2	2	1	2	1	1	1	1	1	3	3	6	480	8	23040	3001 to 40000	0	2	0	1	2	2	0	0	0	0	0
1078	43371055	371	1	2	1	37			37	2	5	2	16	1	2	2	1	2	1	2	1	2	2	2	1	1	1	1	1	1	1	3	3	7	420	8	23520	3001 to 40000	1	1	30	3	2	2	0	0	0	0	0
1083	43371065	371	1	2	1	37			37	2	5	2	16	1	2	2	1	2	1	2	1	2	2	2	1	1	1	1	1	1	1	3	3	7	420	8	23520	3001 to 40000	1	1	30	3	2	2	0	0	0	0	0
895	23313089	313	1	2	1	25			25	2	5	2	16	1	2	2	1	2	1	2	2	2	2	2	2	2	1	1	1	1	1	1	3	7	420	8	23520	3001 to 40000	1	1	30	3	2	2	0	0	0	0	0
976	23323053	323	2	2	1	48			48	2	3	2	16	1	2	2	1	2	2	2	2	1	2	2	2	2	2	1	1	1	2	3	3	7	420	8	23520	3001 to 40000	0	1	3	4	2	2	0	1	0	0	0
1075	43371049	371	1	2	1	27			27	2	7	2	16	1	2	2	1	2	1	2	2	2	2	2	1	2	1	1	1	1	2	1	3	7	420	8	23520	3001 to 40000	2	2	0	1	2	2	0	0	0	0	0
953	23323007	323	2	2	1	24			24	2	9	2	20	2	2	2	1	2	2	2	2	2	2	2	1	2	2	1	1	1	2	1	3	7	420	8	23520	3001 to 40000	0	2	0	1	2	2	0	0	0	0	0
967	23323035	323	2	2	1	50			50	2	0	2	16	1	2	2	1	2	1	2	2	2	2	2	1	2	2	1	1	1	2	1	3	7	420	8	23520	3001 to 40000	0	2	0	1	2	2	0	0	0	0	0
1066	43371031	371	1	2	1	60	30		30	2	8	2	16	1	2	2	1	2	1	2	1	2	2	2	1	2	1	1	1	1	1	1	3	7	420	8	23520	3001 to 40000	2	2	0	1	2	2	0	0	0	0	0
1709	21220017	220	2	2	1	28			28	2	0	2	15	1	2	2	1	2	1	2	2	2	2	2	2	2	1	2	2	1	2	1	3	7	420	8	23520	3001 to 40000	2	2	0	1	2	2	0	0	0	0	0
994	23323089	323	2	2	1	30			30	2	7	2	16	1	2	2	1	2	1	2	2	2	2	2	1	2	1	1	1	1	1	2	3	7	420	8	23520	3001 to 40000	0	2	0	1	2	2	0	0	0	0	0
485	73227069	227	1	2	1	95	37	27	27	2	10	2	16	1	2	2	1	2	1	2	1	2	2	2	2	2	1	1	1	1	1	2	3	7	420	8	23520	3001 to 40000	0	2	0	1	2	2	0	0	0	0	0
482	73227063	227	1	2	1	60			44	2	0	2	16	1	2	1	1	2	1	2	1	2	2	2	2	2	1	1	1	1	1	2	3	7	420	8	23520	3001 to 40000	0	2	0	1	2	2	0	0	0	0	0
878	23313055	313	1	2	1	75	28		28	2	9	2	16	1	1	2	1	2	1	2	1	2	2	2	2	1	1	1	1	1	1	3	3	7	420	8	23520	3001 to 40000	2	2	0	1	2	2	0	0	0	0	0
463	73227025	227	1	2	1	45			45	2	10	2	16	1	1	2	1	1	1	2	1	2	2	2	2	2	1	1	1	1	1	3	3	7	420	8	23520	3001 to 40000	0	2	0	1	2	2	0	0	0	0	0
1084	43371067	371	1	2	1	41			41	2	9	2	16	1	2	2	1	1	1	1	1	2	2	2	1	1	1	1	1	1	1	3	3	7	420	8	23520	3001 to 40000	2	2	0	1	2	2	0	0	0	0	0
471	73227041	227	1	1	1	30			30	2	9	1	1	2	2	1	1	2	1	2	2	2	2	2	2	1	1	1	1	1	1	2	3	7	420	8	23520	3001 to 40000	0	1	4	3	2	2	0	0	0	0	0
1009	42371018	371	1	1	1	42			42	1	17	2	10	1	1	2	1	2	1	2	1	2	1	2	2	2	1	1	1	1	1	3	3	5	600	8	24000	3001 to 40000	2	2	0	1	2	2	0	0	0	0	0
1260	53381021	381	1	2	1	63	24		24	2	12	2	16	1	2	2	1	2	1	2	1	1	2	2	2	1	1	1	1	1	1	2	2	7	900	4	25200	3001 to 40000	0	2	0	1	2	2	0	0	0	0	0
1266	53381033	381	1	2	1	35			35	2	12	2	16	1	2	2	1	2	1	2	1	1	2	2	2	2	1	1	1	1	1	3	2	7	900	4	25200	3001 to 40000	0	2	0	1	2	2	0	0	0	0	0
1216	52381032	381	1	1	1	37	32		37	1	14	2	20	1	2	2	1	1	1	2	1	1	2	2	2	1	1	1	1	1	1	3	2	7	900	4	25200	3001 to 40000	0	2	0	1	2	2	0	0	0	0	0
408	72227016	227	1	1	1	62	22		49	1	2	2	10	1	2	2	1	2	1	2	1	2	2	2	2	2	1	1	1	1	1	2	3	6	540	8	25920	3001 to 40000	0	2	0	1	2	2	0	0	0	0	0
1233	52381066	381	1	1	1	41	38	36	29	1	17	1	10	1	2	2	1	2	1	2	1	2	2	2	1	2	1	1	1	1	1	3	3	6	540	8	25920	3001 to 40000	0	2	0	1	2	2	0	0	0	0	0
1234	52381068	381	1	1	1	32			32	1	12	2	15	1	1	2	1	2	1	1	1	2	2	2	1	2	1	1	1	1	1	3	2	7	960	4	26880	3001 to 40000	0	2	0	1	2	2	0	0	0	0	0
1086	43371071	371	1	2	1	34			34	2	0	2	16	1	2	2	1	2	1	2	2	2	2	2	2	2	2	1	1	1	2	2	3	7	480	8	26880	3001 to 40000	1	1	30	2	2	2	0	0	0	0	0
531	72229060	229	2	1	1	50			50	1	5	2	20	1	2	2	1	2	2	2	2	2	2	2	2	2	2	1	1	1	1	2	3	7	480	8	26880	3001 to 40000	1	1	365	2	2	2	0	0	1	0	0
719	32297038	297	2	1	1	31			31	1	9	2	15	1	2	2	1	2	1	2	2	2	2	2	1	2	2	1	1	1	1	1	3	7	480	8	26880	3001 to 40000	2	2	0	1	2	2	0	0	0	0	0
739	32297078	297	2	1	1	43			43	1	3	2	15	1	2	2	1	2	1	2	2	2	2	2	1	2	1	1	1	1	1	1	3	7	480	8	26880	3001 to 40000	2	2	0	1	2	2	0	0	0	0	0
1316	52385032	385	2	1	1	50	18	18	18	1	13	2	17	1	2	2	1	2	1	1	2	2	2	2	1	2	1	1	1	1	1	1	3	7	480	8	26880	3001 to 40000	2	2	0	1	2	2	0	0	0	0	0
1211	52381022	381	1	1	1	47	24		47	1	10	2	10	1	1	2	1	1	1	1	1	1	2	2	2	2	1	1	1	1	1	3	3	7	480	8	26880	3001 to 40000	0	2	0	1	2	2	0	0	0	0	0
1038	42371076	371	1	1	1	56	22		56	1	9	2	15	1	2	2	1	2	1	2	1	2	2	2	1	2	1	1	1	1	1	3	3	7	480	8	26880	3001 to 40000	2	2	0	1	2	2	0	0	0	0	0
1402	21006003	6	1	2	1	23	21	18	18	2	6	1	6	1	2	2	1	2	1	2	2	2	2	2	2	2	1	2	2	1	2	3	3	7	480	8	26880	3001 to 40000	2	2	0	1	2	2	0	0	0	0	0
185	13096069	96	1	2	1	25			25	2	9	2	16	1	2	2	1	2	1	2	2	2	2	2	1	1	1	1	1	1	2	3	3	7	500	8	28000	3001 to 40000	1	1	2	2	2	2	0	0	0	0	0
1135	42376070	376	2	1	1	35			35	1	9	2	7	1	2	2	1	2	1	2	2	2	2	2	1	2	2	1	1	1	2	2	3	6	600	8	28800	3001 to 40000	0	1	1095	4	2	2	0	0	0	0	0
215	62165030	165	1	1	1	24			24	1	17	2	10	1	2	2	1	1	1	2	2	2	2	2	2	2	1	1	1	1	1	2	3	6	600	8	28800	3001 to 40000	0	2	0	1	2	2	0	0	0	0	0
239	62165078	165	1	1	1	26	19		26	1	10	2	10	1	2	2	1	1	1	2	1	2	2	2	2	2	1	1	1	1	1	3	3	6	600	8	28800	3001 to 40000	0	2	0	1	2	2	0	0	0	0	0
1220	52381040	381	1	1	1	34			34	1	15	2	10	1	1	2	1	1	1	2	1	2	2	2	2	1	1	1	1	1	1	3	3	6	600	8	28800	3001 to 40000	0	2	0	1	2	2	0	0	0	0	0
1035	42371070	371	1	1	1	40			44	1	12	2	14	1	2	2	1	2	1	2	1	1	2	2	2	1	1	1	1	1	1	1	2	7	1080	4	30240	3001 to 40000	2	2	0	1	2	2	0	0	0	0	0
1032	42371064	371	1	1	1	65	22	20	65	1	12	2	11	1	2	2	1	2	1	2	1	2	2	2	1	1	1	1	1	1	1	2	3	7	540	8	30240	3001 to 40000	2	2	0	1	2	2	0	0	0	0	0
183	13096065	96	1	2	1	41			41	2	14	2	10	1	1	2	1	1	1	2	1	1	2	2	2	1	1	1	1	1	1	3	3	7	600	8	33600	3001 to 40000	2	2	0	1	2	2	0	0	0	0	0
993	23323087	323	2	2	1	47			47	2	8	2	16	1	2	2	1	2	1	2	2	2	2	2	1	2	1	2	1	1	2	1	3	7	600	8	33600	3001 to 40000	0	1	7	3	2	2	0	0	1	3	0
903	22323006	323	2	1	1	65	28	20	20	1	9	2	15	1	2	2	1	2	1	2	1	1	2	2	1	2	1	1	1	1	1	1	3	7	600	8	33600	3001 to 40000	0	1	7	3	2	2	0	0	0	0	0
1995	12306090	306	2	1	1	58	28	25	58	1	9	1	15	1	2	2	1	2	1	2	2	2	2	2	2	2	2	1	1	1	1	1	3	7	600	8	33600	3001 to 40000	2	2	0	1	2	2	0	0	0	0	0
184	13096067	96	1	2	1	32			32	2	8	2	16	1	2	2	2	2	1	2	1	2	2	2	2	1	1	1	1	1	2	1	3	7	600	8	33600	3001 to 40000	2	2	0	1	2	2	0	0	0	0	0
189	13096077	96	1	2	1	55			55	2	9	2	16	1	2	2	1	2	1	2	1	2	2	2	2	2	1	1	1	1	2	1	3	7	600	8	33600	3001 to 40000	2	1	0	3	2	2	0	0	0	0	0
1423	21006045	6	1	2	1	25	18		18	2	4	1	6	1	2	2	1	2	2	2	2	2	2	2	2	2	2	2	2	1	2	1	3	7	600	8	33600	3001 to 40000	2	2	0	1	2	2	0	0	0	0	0
896	23313091	313	1	2	1	32	30		30	2	4	4	4	1	2	2	1	2	2	2	2	2	2	2	2	1	2	2	2	1	2	2	3	7	600	8	33600	3001 to 40000	2	2	0	1	2	2	0	0	0	0	0
1599	12112098	112	2	1	1	36			36	1	5	2	15	2	2	2	1	2	2	2	2	1	2	2	2	2	1	1	1	1	2	2	3	7	600	8	33600	3001 to 40000	1	1	7	3	1	2	0	0	1	1	1
837	22313074	313	1	1	1	43			43	1	12	2	15	1	2	2	1	2	1	2	1	2	2	2	2	1	1	1	1	1	1	1	3	6	720	8	34560	3001 to 40000	2	2	0	1	2	2	0	0	0	0	0
820	22313040	313	1	1	1	37			37	1	7	2	20	1	2	2	1	2	1	2	2	2	2	2	2	2	1	1	1	1	1	2	3	6	720	8	34560	3001 to 40000	2	2	0	1	2	2	0	0	0	0	0
1223	52381046	381	1	1	1	35			35	1	12	2	15	1	1	2	1	2	1	2	1	2	2	2	2	2	1	1	1	1	1	3	3	6	720	8	34560	3001 to 40000	0	2	0	1	2	2	0	0	0	0	0
[truncated: 195 more columns]

## Sheet: Grouping logics
HAQCAtergory
				10	0 to 11.0
				11	11.1-50.0
HAQCategory_0.8				1	1 to 599
0	0 to 0.7999			600	600 to 3000
1	0.8 to 4.0			3001	3001 to 40000
